# Supplementary material for: A multiplex chemiluminescent immunoassay for serological profiling of COVID-19-positive symptomatic and asymptomatic patients
Source: Nat Commun. 2021 Feb 2;12:740. doi: 10.1038/s41467-021-21040-7 (PMC7854643; doi:10.1038/s41467-021-21040-7)
Supplement: Supplementary file 4 — Source Data [file 41467_2021_21040_MOESM4_ESM.xlsx]

## Sheet: Raw Serology Questionnaire Data
GUID	Gender	DoB	Age	Draw_Date	Draw_Time	Specimen_Received_Date	RBD_IgM	RBD_IgA	RBD_IgG	Nucleoprotein_IgM	Nucleoprotein_IgA	Nucleoprotein_IgG	S1_Spike_IgM	S1_Spike_IgA	S1_Spike_IgG	S2_Spike_IgM	S2_Spike_IgA	S2_Spike_IgG	Ig_Test_Result#	Ig_Test_Result	S1_Spike_IgG_Titer	Nucleoprotein_IgG_Titer	RBD_IgG_Titer	S2_Spike_IgG_Titer	S1_Spike_IgA_Titer	Nucleoprotein_IgA_Titer	RBD_IgA_Titer	S2_Spike_IgA_Titer	S1_Spike_IgM_Titer	Nucleoprotein_IgM_Titer	RBD_IgM_Titer	S2_Spike_IgM_Titer	Group	MF_Ethnicity	MF_Travel	MF_Travel_Location	MF_Illness	MF_COVID_Symptoms	MF_Symptom_Onset_Date	MF_Symptom_Resolution_Date	MF_Fever	MF_Dry_cough	MF_Sore_throat	MF_Chest_pain	MF_Shortness_of_Breath	MF_Headache	MF_Fatigue	MF_Body_Aches	MF_Sputum_Production
NDARVT363NZ4	Male	1983-08-12	36	2020-03-30	16:00:00	2020-03-31	0	0	0	0	0	0	0	0	0	0	0	0	0	Negative	0.38	0.65	0.5	0.24	0.55	0.42	0.45	0.56	0.67	0.86	0.72	0.35	Negative (Asymptomatic)	White	Yes	Mexico Switzerland	No	No
NDARXP025XU2	Male	1990-01-21	30	2020-04-14	13:10:00	2020-04-15	0	0	0	0	0	0	0	0	0	0	0	0	0	Negative	0.31	0.26	0.44	0.74	0.72	0.74	0.72	0.6	0.73	0.41	0.86	0.75	Negative (Symptomatic)	White	No		Yes	Yes	2020-03-10	2020-03-17	Never Experienced Symptom	Moderate (symptom cannot be ignored and sometimes limits daily activities)	Moderately severe (symptom cannot be ignored and limits daily activities)	Never Experienced Symptom	Mild (Symptom can easily be ignored and is quite tolerable)	Fairly mild (symptom can be ignored with some effort)	Fairly mild (symptom can be ignored with some effort)	Mild (Symptom can easily be ignored and is quite tolerable)	Fairly mild (symptom can be ignored with some effort)
NDARTA541CHL	Female	1997-10-31	22	2020-04-28	01:55:00	2020-04-29	0	0	1	0	0	1	0	0	1	0	0	1	4	Positive	1.29	1.08	1.84	1.72	0.42	0.78	0.75	0.78	0.76	0.65	0.8	0.75	Positive (Symptomatic)	Asian	No		Yes	Yes	2020-03-13	2020-05-26	Severe (symptom cannot be ignored and is the worst I have ever felt)	Severe (symptom cannot be ignored and is the worst I have ever felt)	Moderately severe (symptom cannot be ignored and limits daily activities)	Moderate (symptom cannot be ignored and sometimes limits daily activities)	Severe (symptom cannot be ignored and is the worst I have ever felt)	Moderately severe (symptom cannot be ignored and limits daily activities)	Moderately severe (symptom cannot be ignored and limits daily activities)	Fairly mild (symptom can be ignored with some effort)	Severe (symptom cannot be ignored and is the worst I have ever felt)
NDARYX584WEW	Female	2007-08-07	12	2020-04-17	10:10:00	2020-04-18	0	0	1	0	0	1	0	0	1	0	0	0	3	Positive	1.34	1.47	2.14	0.87	0.45	0.37	0.59	0.62	0.65	0.77	0.46	0.61	Positive (Symptomatic)	White	No		Yes	Yes	2020-02-15	2020-03-12	Fairly mild (symptom can be ignored with some effort)	Moderate (symptom cannot be ignored and sometimes limits daily activities)	Never Experienced Symptom	Never Experienced Symptom	Never Experienced Symptom	Moderate (symptom cannot be ignored and sometimes limits daily activities)	Never Experienced Symptom	Never Experienced Symptom	Never Experienced Symptom
NDARRN099XDH	Female	1975-02-20	45	2020-04-17	12:05:00	2020-04-18	0	0	0	0	0	0	0	0	0	0	0	0	0	Negative	0.24	0.31	0.61	0.82	0.69	0.71	0.41	0.52	0.65	0.49	0.58	0.39	Negative (Asymptomatic)	White	No		No	No
NDARWW199NBC	Female	1978-11-23	41	2020-04-09	09:10:00	2020-04-10	0	0	0	1	0	0	1	0	0	1	0	0	3	Positive	0.64446	0.39514	0.233093	0.349804	0.246981	0.154209	0.210173	0.238634	1.35133	1.04042	0.697391	1.20281	Positive (Symptomatic)	White	No		Yes	Yes	2020-04-03	2020-04-12	Mild (Symptom can easily be ignored and is quite tolerable)	Fairly mild (symptom can be ignored with some effort)	Never Experienced Symptom	Mild (Symptom can easily be ignored and is quite tolerable)	Mild (Symptom can easily be ignored and is quite tolerable)	Moderately severe (symptom cannot be ignored and limits daily activities)	Mild (Symptom can easily be ignored and is quite tolerable)	Mild (Symptom can easily be ignored and is quite tolerable)	Mild (Symptom can easily be ignored and is quite tolerable)
NDARGA261TKD	Female	1976-10-21	43	2020-04-24	08:55:00	2020-04-25	0	0	0	0	0	0	0	0	0	0	0	0	0	Negative	0.44	0.75	0.73	0.63	0.87	0.37	0.23	0.32	0.33	0.24	0.76	0.36	Negative (Symptomatic)	White	No		Yes	Yes	2020-01-01	2020-02-19	Never Experienced Symptom	Mild (Symptom can easily be ignored and is quite tolerable)	Severe (symptom cannot be ignored and is the worst I have ever felt)	Never Experienced Symptom	Never Experienced Symptom	Moderate (symptom cannot be ignored and sometimes limits daily activities)	Moderate (symptom cannot be ignored and sometimes limits daily activities)	Moderate (symptom cannot be ignored and sometimes limits daily activities)	Never Experienced Symptom
NDARDT443MJ2	Female	1983-06-03	36	2020-04-03	15:10:00	2020-04-04	0	0	0	0	0	0	0	0	0	0	0	0	0	Negative	0.28	0.84	0.84	0.31	0.8	0.53	0.64	0.83	0.47	0.71	0.41	0.85
NDAREV905EK2	Female	1977-02-27	43	2020-04-03	13:10:00	2020-04-04	0	0	0	0	0	0	0	0	0	0	0	0	0	Negative	0.79	0.38	0.52	0.52	0.26	0.78	0.44	0.76	0.87	0.27	0.7	0.29	Negative (Asymptomatic)	White	No		No	No
NDARMY100TX4	Female	1958-11-18	61	2020-04-22	09:40:00	2020-04-23	0	0	0	0	0	0	0	0	0	0	0	0	0	Negative	0.44	0.72	0.83	0.52	0.67	0.7	0.84	0.27	0.75	0.33	0.24	0.22	Negative (Symptomatic)	White	Yes	Stockholm, Sweden and Frankfurt Germany	Yes	Yes	2020-02-15	2020-02-22	Moderately severe (symptom cannot be ignored and limits daily activities)	Severe (symptom cannot be ignored and is the worst I have ever felt)	Moderate (symptom cannot be ignored and sometimes limits daily activities)	Never Experienced Symptom	Moderately severe (symptom cannot be ignored and limits daily activities)	Severe (symptom cannot be ignored and is the worst I have ever felt)	Moderately severe (symptom cannot be ignored and limits daily activities)	Never Experienced Symptom	Moderately severe (symptom cannot be ignored and limits daily activities)
NDARKM551WHK	Male	1971-04-21	49	2020-04-06	10:45:00	2020-04-07	1	0	0	1	0	0	1	0	0	1	0	0	4	Positive	0.51	0.73	0.42	0.63	0.33	0.63	0.53	0.82	1.06	1.3	1.29	1.47	Positive (Asymptomatic)	White	No		No	No
NDARVU798PBP	Female	1990-02-15	30	2020-04-01	09:30:00	2020-04-02	1	0	0	1	0	0	1	0	0	0	0	0	3	Positive	0.585378	0.220178	0.306545	0.179692	0.344667	0.4915	0.352667	0.382667	1.414	1.26434	1.3305	0.786528	Positive (Asymptomatic)	White	No		No	No
NDAREP147TM8	Female	1984-08-10	35	2020-04-13	11:45:00	2020-04-15	0	0	0	1	0	0	0	0	0	1	0	0	2	Positive	0.23	0.26	0.67	0.42	0.27	0.32	0.62	0.29	0.22	1.49	0.62	1.99	Positive (Symptomatic)	White	Yes	Cancun Mexico	Yes	Yes	2020-02-26	2020-03-01	Never Experienced Symptom	Never Experienced Symptom	Never Experienced Symptom	Never Experienced Symptom	Never Experienced Symptom	Never Experienced Symptom	Moderate (symptom cannot be ignored and sometimes limits daily activities)	Never Experienced Symptom	Never Experienced Symptom
NDARGK845PPT	Female	1990-09-08	29	2020-04-07	09:00:00	2020-04-07	0	0	0	0	0	0	0	0	0	0	0	0	0	Negative	0.3	0.37	0.32	0.3	0.76	0.82	0.4	0.82	0.46	0.86	0.35	0.37
NDARUH648LB0	Female	2003-09-17	16	2020-04-17	11:55:00	2020-04-18	0	0	0	0	0	0	0	0	0	0	0	0	0	Negative	0.67	0.8	0.78	0.55	0.85	0.28	0.31	0.74	0.82	0.42	0.67	0.41	Negative (Symptomatic)	White	No		Yes	Yes	2020-01-04	2020-04-15	Moderate (symptom cannot be ignored and sometimes limits daily activities)	Moderately severe (symptom cannot be ignored and limits daily activities)	Severe (symptom cannot be ignored and is the worst I have ever felt)	Mild (Symptom can easily be ignored and is quite tolerable)	Never Experienced Symptom	Fairly mild (symptom can be ignored with some effort)	Moderately severe (symptom cannot be ignored and limits daily activities)	Moderately severe (symptom cannot be ignored and limits daily activities)	Moderate (symptom cannot be ignored and sometimes limits daily activities)
NDARYA093RAW	Female	1963-07-31	56	2020-05-15	10:40:00	2020-05-16	0	0	0	0	0	0	0	0	0	0	0	0	0	Negative
NDARKM242WNX	Male	1979-02-27	41	2020-04-21	10:08:00	2020-04-22	0	0	0	0	0	0	0	0	0	0	0	0	0	Negative	0.75	0.48	0.3	0.52	0.41	0.48	0.28	0.66	0.32	0.41	0.5	0.55
NDARUV480GNP	Male	1991-07-25	28	2020-04-08		2020-04-14	0	0	0	0	0	0	0	0	0	0	0	0	0	Negative	0.49	0.36	0.38	0.59	0.23	0.29	0.64	0.36	0.43	0.31	0.27	0.22	Negative (Asymptomatic)	White	No		No	No
NDARKD194FB3	Female	1979-09-25	40	2020-04-29	09:30:00	2020-04-30	0	0	0	0	0	0	0	0	0	0	0	0	0	Negative	0.6	0.44	0.46	0.66	0.27	0.8	0.58	0.69	0.74	0.66	0.72	0.86
NDARLU252KTF	Male	1978-09-10	41	2020-04-10	18:26:00	2020-04-11	0	1	0	0	0	0	1	0	0	1	0	0	3	Positive	0.42	0.69	0.74	0.37	0.34	0.79	2.11	0.74	1.29	0.55	0.74	1.13	Positive (Symptomatic)	White	No		Yes	Yes	2020-03-27	2020-04-15	Moderately severe (symptom cannot be ignored and limits daily activities)	Moderately severe (symptom cannot be ignored and limits daily activities)	Mild (Symptom can easily be ignored and is quite tolerable)	Moderate (symptom cannot be ignored and sometimes limits daily activities)	Moderate (symptom cannot be ignored and sometimes limits daily activities)	Severe (symptom cannot be ignored and is the worst I have ever felt)	Moderately severe (symptom cannot be ignored and limits daily activities)	Severe (symptom cannot be ignored and is the worst I have ever felt)	Mild (Symptom can easily be ignored and is quite tolerable)
NDARKC651BVE	Male	1981-11-16	38	2020-04-24	01:50:00	2020-04-25	0	0	0	0	0	0	0	0	0	0	0	0	0	Negative	0.5	0.76	0.36	0.6	0.3	0.29	0.47	0.65	0.73	0.79	0.28	0.36
NDARMP517GPP	Male	2001-04-17	19	2020-04-17	11:40:00	2020-04-18	0	0	0	0	0	0	0	0	0	0	0	0	0	Negative	0.25	0.41	0.22	0.36	0.7	0.35	0.51	0.56	0.32	0.33	0.86	0.52	Negative (Symptomatic)	White	No		Yes	Yes	2020-03-08	2020-03-12	Fairly mild (symptom can be ignored with some effort)	Moderate (symptom cannot be ignored and sometimes limits daily activities)	Moderately severe (symptom cannot be ignored and limits daily activities)	Fairly mild (symptom can be ignored with some effort)	Mild (Symptom can easily be ignored and is quite tolerable)	Fairly mild (symptom can be ignored with some effort)	Moderately severe (symptom cannot be ignored and limits daily activities)	Moderate (symptom cannot be ignored and sometimes limits daily activities)	Fairly mild (symptom can be ignored with some effort)
NDARWC696FZY	Male	1971-04-21	49	2020-05-08	12:55:00	2020-05-09	0	0	0	0	0	0	0	0	0	0	0	0	0	Negative	0.63	0.5	0.28	0.37	0.32	0.79	0.71	0.72	0.28	0.62	0.58	0.63	Negative (Asymptomatic)	White	No		No	No
NDARUP696VA0	Female	1993-08-27	26	2020-04-07	10:05:00	2020-04-08	1	0	1	0	0	1	1	0	1	1	1	1	8	Positive	2.22	1.69	1.25	1.35	0.26	0.82	0.58	1.57	1.9	0.52	1.2	1.08	Positive (Symptomatic)	White	No		Yes	Yes	2020-03-19	2020-03-22	Never Experienced Symptom	Never Experienced Symptom	Mild (Symptom can easily be ignored and is quite tolerable)	Never Experienced Symptom	Never Experienced Symptom	Moderate (symptom cannot be ignored and sometimes limits daily activities)	Moderate (symptom cannot be ignored and sometimes limits daily activities)	Moderate (symptom cannot be ignored and sometimes limits daily activities)	Mild (Symptom can easily be ignored and is quite tolerable)
NDARFH529VBW	Male	1972-11-19	47	2020-04-17	12:30:00	2020-04-18	0	0	0	0	0	0	0	0	0	0	0	0	0	Negative	0.84	0.71	0.84	0.52	0.72	0.47	0.62	0.62	0.55	0.83	0.56	0.26	Negative (Asymptomatic)	White	No		Yes	No
NDARPF169NN8	Male	2003-09-13	16	2020-03-31	12:35:00	2020-04-01	0	0	0	0	0	0	0	0	0	0	0	0	0	Negative	0.6	0.23	0.56	0.29	0.7	0.71	0.46	0.58	0.62	0.58	0.86	0.24
NDARZB856JD5	Male	1974-11-29	45	2020-04-24	02:30:00	2020-04-25	0	0	0	0	0	0	0	0	0	0	0	0	0	Negative	0.24	0.64	0.52	0.86	0.77	0.56	0.56	0.68	0.42	0.29	0.59	0.84
NDARWM117HWP	Male	1954-02-02	66	2020-04-02	13:00:00	2020-04-03	1	0	1	0	0	1	1	0	1	0	0	1	6	Positive	1.8	1.62	2.26	2.04	0.45	0.28	0.7	0.46	1.65	0.52	1.25	0.62
NDARPN227BWB	Male	2005-09-07	14	2020-03-31	12:55:00	2020-04-01	0	1	0	0	1	0	0	1	1	0	1	1	6	Positive	1.6196	0.9	0.5868	2.07042	1.0465	1.24087	1.15225	1.28267	0.472	0.377889	0.37972	0.56092	Positive (Symptomatic)	White	Yes	Grand Cayman island	Yes	Yes	2020-03-23	2020-03-31	Mild (Symptom can easily be ignored and is quite tolerable)	Moderately severe (symptom cannot be ignored and limits daily activities)	Moderate (symptom cannot be ignored and sometimes limits daily activities)	Never Experienced Symptom	Never Experienced Symptom	Moderate (symptom cannot be ignored and sometimes limits daily activities)	Moderate (symptom cannot be ignored and sometimes limits daily activities)	Fairly mild (symptom can be ignored with some effort)	Fairly mild (symptom can be ignored with some effort)
NDARXA853YXN	Male	1959-08-01	60	2020-04-01	15:15:00	2020-04-02	0	0	0	0	0	0	0	0	0	0	0	0	0	Negative	0.74	0.65	0.7	0.73	0.81	0.66	0.37	0.36	0.67	0.83	0.87	0.59	Negative (Symptomatic)	White	No		Yes	Yes	2020-02-12	2020-02-19	Fairly mild (symptom can be ignored with some effort)	Fairly mild (symptom can be ignored with some effort)	Mild (Symptom can easily be ignored and is quite tolerable)	Never Experienced Symptom	Moderate (symptom cannot be ignored and sometimes limits daily activities)	Never Experienced Symptom	Severe (symptom cannot be ignored and is the worst I have ever felt)	Moderately severe (symptom cannot be ignored and limits daily activities)	Never Experienced Symptom
NDARPH056WHC	Female	1959-05-14	60	2020-04-15	11:00:00	2020-04-17	0	0	0	0	0	0	0	0	0	0	0	0	0	Negative	0.6	0.53	0.61	0.38	0.7	0.3	0.28	0.31	0.78	0.25	0.64	0.23
NDARTN136WJG	Male	2000-01-15	20	2020-03-31	12:15:00	2020-04-01	0	0	0	0	0	0	0	0	0	0	0	0	0	Negative	0.31	0.86	0.34	0.36	0.49	0.24	0.73	0.32	0.75	0.63	0.33	0.53
NDARVY937XDT	Male	1997-01-25	23	2020-03-31	12:45:00	2020-04-01	0	0	0	0	0	0	0	0	0	0	0	0	0	Negative	0.62	0.73	0.69	0.55	0.54	0.65	0.55	0.83	0.31	0.48	0.45	0.27
NDARVL085WD3	Male	2008-03-17	12	2020-04-01	13:10:00	2020-04-02	0	0	0	0	0	0	0	0	0	0	0	0	0	Negative	0.56	0.28	0.62	0.84	0.36	0.4	0.81	0.36	0.48	0.59	0.68	0.76
NDARDY944TNH	Male	1946-08-11	73	2020-04-08	13:30:00	2020-04-09	0	0	0	0	0	0	0	0	0	0	0	0	0	Negative	0.83	0.41	0.26	0.55	0.69	0.86	0.36	0.3	0.39	0.45	0.64	0.28
NDARVW400YFZ	Male	1962-02-22	58				0	0	0	0	0	0	0	0	0	0	0	0	0	Negative	0.29	0.64	0.68	0.81	0.59	0.36	0.42	0.37	0.49	0.5	0.78	0.73
NDARFV956TLY	Female	1975-07-12	44	2020-04-06	14:15:00	2020-04-07	1	0	0	1	0	0	1	0	0	1	0	0	4	Positive	0.695583	0.321304	0.214465	0.219852	0.188995	0.150961	0.225385	0.309435	1.82832	1.56138	1.1108	1.46176	Positive (Symptomatic)	White	No		No	Yes	2020-03-28	2020-04-13	Never Experienced Symptom	Mild (Symptom can easily be ignored and is quite tolerable)	Never Experienced Symptom	Never Experienced Symptom	Fairly mild (symptom can be ignored with some effort)	Fairly mild (symptom can be ignored with some effort)	Never Experienced Symptom	Never Experienced Symptom	Never Experienced Symptom
NDARJN743HYT	Female	1960-08-23	59	2020-04-10	18:24:00	2020-04-11	0	0	0	0	0	0	0	0	0	0	0	0	0	Negative	0.32	0.66	0.22	0.59	0.53	0.59	0.45	0.72	0.49	0.57	0.84	0.55	Negative (Asymptomatic)	White	No		No	No
NDARGB033CZK	Female	1980-02-06	40	2020-04-02	14:45:00	2020-04-03	0	0	0	0	0	0	0	0	0	0	0	0	0	Negative	0.52	0.41	0.31	0.53	0.66	0.61	0.68	0.49	0.26	0.74	0.67	0.63	Negative (Symptomatic)	White	No		No	Yes	2020-02-22	2020-02-23	Mild (Symptom can easily be ignored and is quite tolerable)	Never Experienced Symptom	Mild (Symptom can easily be ignored and is quite tolerable)	Never Experienced Symptom	Never Experienced Symptom	Fairly mild (symptom can be ignored with some effort)	Moderate (symptom cannot be ignored and sometimes limits daily activities)	Fairly mild (symptom can be ignored with some effort)	Never Experienced Symptom
NDARZL761EJQ	Male	1942-04-02	78	2020-04-02	10:05:00	04/03/2020	0	0	0	0	0	0	0	0	0	0	0	0	0	Negative	0.58	0.65	0.6	0.66	0.8	0.83	0.24	0.59	0.6	0.42	0.72	0.44
NDARDJ184KEJ	Male	2005-12-09	14	2020-04-17	12:15:00	2020-04-18	0	0	0	0	0	0	0	0	0	0	0	0	0	Negative	0.71	0.38	0.24	0.52	0.52	0.62	0.64	0.71	0.6	0.83	0.45	0.43	Negative (Symptomatic)	White	No		Yes	Yes	2020-01-28	2020-02-03	Moderate (symptom cannot be ignored and sometimes limits daily activities)	Moderate (symptom cannot be ignored and sometimes limits daily activities)	Moderate (symptom cannot be ignored and sometimes limits daily activities)	Fairly mild (symptom can be ignored with some effort)	Moderately severe (symptom cannot be ignored and limits daily activities)	Fairly mild (symptom can be ignored with some effort)	Fairly mild (symptom can be ignored with some effort)	Moderate (symptom cannot be ignored and sometimes limits daily activities)	Moderately severe (symptom cannot be ignored and limits daily activities)
NDARTW561LXG	Male	1993-07-30	26	2020-04-02	09:15:00	2020-04-03	0	0	0	0	0	0	0	0	0	0	0	0	0	Negative	0.74	0.65	0.65	0.84	0.56	0.52	0.72	0.79	0.67	0.7	0.43	0.8	Negative (Asymptomatic)	White	No		No	No
NDARCF206DCP	Female	1989-10-25	30	2020-04-09	12:50:00	2020-04-10	0	0	0	1	0	0	1	0	0	1	0	0	3	Positive	0.41	0.75	0.53	0.85	0.7	0.42	0.42	0.75	1.59	2.07	0.8	1.29	Positive (Asymptomatic)	White	No		Yes	No
NDARVE157FYH	Male	1978-08-02	41	2020-04-21	12:15:00	2020-04-22	0	0	0	0	0	0	0	0	0	0	0	0	0	Negative	0.63	0.84	0.42	0.86	0.24	0.8	0.31	0.54	0.35	0.68	0.68	0.3
NDARTX610MKF	Female	1988-05-13	31	2020-04-24	09:30:00	2020-04-25	0	0	0	0	0	0	0	0	0	0	0	0	0	Negative	0.27	0.33	0.87	0.24	0.65	0.79	0.84	0.81	0.86	0.8	0.74	0.85	Negative (Asymptomatic)	White	No		No	No
NDARMY882XZU	Male	1974-07-13	45	2020-04-09	14:50:00	2020-04-10	0	0	0	0	0	0	0	0	0	0	0	0	0	Negative	0.71	0.52	0.63	0.34	0.61	0.63	0.26	0.67	0.62	0.61	0.81	0.81	Negative (Asymptomatic)	White	No		No	No
NDARVA788BU5	Female	1974-04-21	46	2020-04-03	12:20:00	2020-04-04	0	0	0	0	0	0	0	0	0	0	0	0	0	Negative	0.72	0.48	0.86	0.24	0.34	0.26	0.54	0.37	0.25	0.63	0.36	0.32	Negative (Asymptomatic)	White	No		No	No
NDARAN950DF2	Female	1962-05-26	57	2020-04-14	10:15:00	2020-04-15	0	0	0	0	0	0	0	0	0	0	0	0	0	Negative	0.22	0.26	0.33	0.61	0.4	0.44	0.34	0.36	0.35	0.44	0.39	0.42
NDARGE369CWZ	Male	1986-05-28	33	2020-04-24	01:00:00	2020-04-25	0	0	0	0	0	0	0	0	0	0	0	0	0	Negative	0.51	0.81	0.55	0.73	0.52	0.76	0.51	0.66	0.83	0.67	0.32	0.58
NDARZU092MJL	Female	1965-02-19	55	2020-04-13	13:40:00	2020-04-15	0	0	0	0	0	0	0	0	0	0	0	0	0	Negative	0.74	0.54	0.54	0.46	0.7	0.37	0.82	0.27	0.46	0.58	0.86	0.26
NDARMY692EGU	Female	1969-10-06	50	2020-04-16	11:10:00	2020-04-17	0	0	0	0	0	0	0	0	0	0	0	0	0	Negative	0.74	0.65	0.84	0.87	0.26	0.38	0.48	0.83	0.86	0.46	0.49	0.29	Negative (Symptomatic)	White	No		No	Yes	2020-04-13	2020-04-17	Mild (Symptom can easily be ignored and is quite tolerable)	Fairly mild (symptom can be ignored with some effort)	Never Experienced Symptom	Mild (Symptom can easily be ignored and is quite tolerable)	Mild (Symptom can easily be ignored and is quite tolerable)	Mild (Symptom can easily be ignored and is quite tolerable)	Mild (Symptom can easily be ignored and is quite tolerable)	Mild (Symptom can easily be ignored and is quite tolerable)	Never Experienced Symptom
NDARXK939ZR8	Female	2001-07-28	18	2020-04-03	14:10:00	2020-04-04	0	0	0	0	0	0	0	0	0	0	0	0	0	Negative	0.4	0.44	0.62	0.79	0.74	0.71	0.52	0.81	0.7	0.42	0.26	0.25
NDARUV226BKL	Male	1954-01-06	66	2020-04-15	11:30:00	2020-04-17	0	0	0	0	0	0	0	0	0	0	0	0	0	Negative	0.34	0.25	0.26	0.52	0.27	0.66	0.59	0.37	0.59	0.26	0.38	0.86
NDARJF351PF2	Female	1991-08-07	28	2020-03-31	14:15:00	2020-04-01	1	1	1	0	0	1	1	1	1	1	1	1	10	Positive	1.17	2.21	1.7	1.09	1.82	0.66	1.42	1.29	1.4	0.48	1.68	1.6	Positive (Symptomatic)	Hispanic, Latino or Spanish	No		Yes	Yes	2020-03-07	2020-04-06	Never Experienced Symptom	Fairly mild (symptom can be ignored with some effort)	Fairly mild (symptom can be ignored with some effort)	Moderate (symptom cannot be ignored and sometimes limits daily activities)	Moderate (symptom cannot be ignored and sometimes limits daily activities)	Never Experienced Symptom	Severe (symptom cannot be ignored and is the worst I have ever felt)	Severe (symptom cannot be ignored and is the worst I have ever felt)	Moderately severe (symptom cannot be ignored and limits daily activities)
NDARET106ZM9	Male	1979-02-14	41	2020-04-01	13:00:00	2020-04-02	0	0	0	0	0	0	0	0	0	0	0	0	0	Negative	0.33	0.5	0.36	0.66	0.57	0.25	0.34	0.28	0.74	0.37	0.85	0.32	Negative (Symptomatic)	White	No		Yes	Yes	2020-02-20	2020-03-04	Mild (Symptom can easily be ignored and is quite tolerable)	Moderately severe (symptom cannot be ignored and limits daily activities)	Fairly mild (symptom can be ignored with some effort)	Moderate (symptom cannot be ignored and sometimes limits daily activities)	Moderately severe (symptom cannot be ignored and limits daily activities)	Mild (Symptom can easily be ignored and is quite tolerable)	Moderate (symptom cannot be ignored and sometimes limits daily activities)	Moderate (symptom cannot be ignored and sometimes limits daily activities)	Mild (Symptom can easily be ignored and is quite tolerable)
NDARKC991LAL	Male	1973-10-08	46	2020-04-17	10:20:00	2020-04-18	0	0	1	0	0	1	0	0	1	0	0	1	4	Positive	1.09	2.05	1.5	1.15	0.63	0.37	0.32	0.32	0.85	0.57	0.74	0.72	Positive (Symptomatic)	White	No		Yes	Yes	2020-03-21	2020-03-25	Fairly mild (symptom can be ignored with some effort)	Never Experienced Symptom	Never Experienced Symptom	Never Experienced Symptom	Never Experienced Symptom	Never Experienced Symptom	Moderate (symptom cannot be ignored and sometimes limits daily activities)	Moderate (symptom cannot be ignored and sometimes limits daily activities)	Never Experienced Symptom
NDARTZ695DAJ	Male	1966-12-08	53	2020-03-31	12:25:00	2020-04-01	0	0	0	0	0	0	0	0	0	0	0	0	0	Negative	0.79	0.53	0.4	0.48	0.27	0.72	0.67	0.71	0.54	0.82	0.37	0.35
NDARPJ969KB8	Male	1971-08-15	48	2020-04-03	14:50:00	2020-04-04	0	0	0	0	0	0	0	0	0	0	0	0	0	Negative	0.5	0.59	0.58	0.41	0.66	0.41	0.59	0.28	0.61	0.53	0.49	0.43	Negative (Asymptomatic)	White	Yes	Fort Lauderdale, FL	No	No
NDARUW453JNX	Male			2020-03-31			0	0	0	0	0	0	0	0	0	0	0	0	0	Negative
NDARTR019ZDA	Female	1991-04-24	29	2020-04-10	18:31:00	2020-04-11	1	1	1	0	0	1	1	0	1	1	0	0	7	Positive	2.24	1.08	1.75	0.56	0.38	0.47	1.41	0.56	1.3	0.78	1.87	1.57	Positive (Symptomatic)	White	No		Yes	Yes	2020-03-22	2020-04-13	Never Experienced Symptom	Fairly mild (symptom can be ignored with some effort)	Moderate (symptom cannot be ignored and sometimes limits daily activities)	Moderate (symptom cannot be ignored and sometimes limits daily activities)	Fairly mild (symptom can be ignored with some effort)	Moderate (symptom cannot be ignored and sometimes limits daily activities)	Moderately severe (symptom cannot be ignored and limits daily activities)	Moderate (symptom cannot be ignored and sometimes limits daily activities)	Fairly mild (symptom can be ignored with some effort)
NDARTF413TV5	Female	1981-07-19	38	2020-04-28	02:10:00	2020-04-29	0	0	0	0	0	0	0	0	0	0	0	0	0	Negative	0.26	0.73	0.75	0.3	0.66	0.78	0.5	0.4	0.46	0.84	0.83	0.41
NDARZL186NNE	Male	1962-09-24	57	2020-03-30	13:30:00	2020-03-31	0	1	1	0	0	1	0	1	1	1	1	1	8	Positive	1.79	1.74	1.75	1.33	1.94	0.38	1.55	1.67	0.27	0.78	0.82	1.27
NDARKV859JWV	Male	1952-07-25	67	2020-05-06	08:10:00	2020-05-07	0	0	0	0	0	0	0	0	0	0	0	0	0	Negative
NDARVU932NBE	Male	1982-06-03	37	2020-04-30	09:40:00	2020-05-01	0	0	0	0	0	0	0	0	0	0	0	0	0	Negative	0.77	0.53	0.64	0.59	0.53	0.76	0.36	0.4	0.8	0.67	0.6	0.69
NDARDB944MX3	Female	1993-03-09	27	2020-04-02	14:30:00	2020-04-03	0	0	0	0	0	1	0	0	0	0	0	1	2	Positive	0.49	2.27	0.37	1.36	0.46	0.66	0.49	0.8	0.36	0.74	0.37	0.75	Positive (Symptomatic)	White	Yes	New York, New York	Yes	Yes	2020-01-07	2020-01-13	Never Experienced Symptom	Moderate (symptom cannot be ignored and sometimes limits daily activities)	Moderately severe (symptom cannot be ignored and limits daily activities)	Never Experienced Symptom	Mild (Symptom can easily be ignored and is quite tolerable)	Moderate (symptom cannot be ignored and sometimes limits daily activities)	Moderate (symptom cannot be ignored and sometimes limits daily activities)	Fairly mild (symptom can be ignored with some effort)	Never Experienced Symptom
NDARRU056LY5	Male	1989-03-27	31	2020-04-08	13:15:00	2020-04-09	0	0	0	0	0	0	0	0	0	0	0	0	0	Negative	0.78	0.7	0.86	0.76	0.34	0.55	0.82	0.51	0.55	0.79	0.73	0.63
NDARJV322XUG	Male	1982-10-07	37	2020-04-03	08:45:00	2020-04-04	0	0	0	0	0	0	0	0	0	0	0	0	0	Negative	0.48	0.86	0.72	0.56	0.44	0.44	0.4	0.28	0.38	0.69	0.38	0.78	Negative (Symptomatic)	White	No		Yes	Yes	2020-01-01	2020-01-08	Fairly mild (symptom can be ignored with some effort)	Moderate (symptom cannot be ignored and sometimes limits daily activities)	Moderate (symptom cannot be ignored and sometimes limits daily activities)	Mild (Symptom can easily be ignored and is quite tolerable)	Mild (Symptom can easily be ignored and is quite tolerable)	Moderately severe (symptom cannot be ignored and limits daily activities)	Moderately severe (symptom cannot be ignored and limits daily activities)	Moderate (symptom cannot be ignored and sometimes limits daily activities)	Fairly mild (symptom can be ignored with some effort)
NDARFK382UTP	Female	1948-02-05	72	2020-04-21	11:00:00	2020-04-22	0	0	0	0	0	0	0	0	0	0	0	0	0	Negative	0.42	0.59	0.34	0.54	0.42	0.58	0.65	0.76	0.71	0.73	0.33	0.67	Negative (Asymptomatic)	White	No		No	No
NDARGG836BUF	Female	1992-08-01	27	2020-04-09	12:20:00	2020-04-10	0	0	0	0	0	0	0	0	0	0	0	0	0	Negative	0.68	0.56	0.58	0.73	0.37	0.34	0.43	0.48	0.69	0.29	0.29	0.55
NDARZY244CVA	Female	1976-09-07	43	2020-04-17	10:15:00	2020-04-18	1	0	1	0	1	1	1	0	1	0	0	1	7	Positive	1.95	1.41	1.77	1.43	0.41	1.98	0.8	0.51	1.87	0.26	2.08	0.77	Positive (Symptomatic)	White	No		Yes	Yes	2020-03-21	2020-04-30	Fairly mild (symptom can be ignored with some effort)	Moderate (symptom cannot be ignored and sometimes limits daily activities)	Never Experienced Symptom	Never Experienced Symptom	Mild (Symptom can easily be ignored and is quite tolerable)	Fairly mild (symptom can be ignored with some effort)	Moderate (symptom cannot be ignored and sometimes limits daily activities)	Fairly mild (symptom can be ignored with some effort)	Moderate (symptom cannot be ignored and sometimes limits daily activities)
NDARXP106YKR	Female	1972-09-27	47	2020-04-02	12:30:00	2020-04-03	0	0	0	0	0	0	0	0	0	0	0	1	1	Positive	0.82	0.82	0.68	2.04	0.68	0.85	0.68	0.67	0.41	0.76	0.87	0.29	Positive (Asymptomatic)	Asian	No		No	No
NDARPD580ZR2	Female	1993-03-30	27	2020-04-01	11:30:00	2020-04-02	0	0	0	0	0	0	0	0	0	0	0	0	0	Negative	0.48	0.76	0.42	0.82	0.82	0.59	0.49	0.85	0.54	0.79	0.27	0.71
NDARGF871WZN	Male	1996-03-31	24	2020-04-22	10:00:00	2020-04-23	0	0	0	0	0	0	0	0	0	0	0	0	0	Negative	0.86	0.25	0.64	0.77	0.44	0.38	0.24	0.28	0.73	0.29	0.78	0.65
NDARMA057VPW	Female	1984-04-24	35	2020-04-01	14:15:00	2020-04-02	0	0	0	0	0	0	0	0	0	0	0	0	0	Negative	0.41	0.86	0.53	0.63	0.52	0.26	0.54	0.79	0.5	0.77	0.57	0.47	Negative (Asymptomatic)	White	No		No	No
NDARDC275JX2	Female	1994-04-05	26	2020-04-03	11:50:00	2020-04-04	0	0	0	1	0	0	0	0	0	0	0	0	1	Positive	0.527822	0.362143	0.253385	0.59281	0.261667	0.310286	0.2576	0.202667	0.611467	1.18014	0.490889	0.474304	Positive (Asymptomatic)	White	No		No	No
NDARDE006BXF	Female	1952-01-31	68	2020-04-13	08:10:00	2020-04-15	0	0	0	0	0	0	0	0	0	0	0	0	0	Negative	0.41	0.71	0.57	0.79	0.81	0.87	0.72	0.75	0.63	0.42	0.75	0.61	Negative (Symptomatic)	White	Yes	Mexico	Yes	Yes	2020-01-12	2020-01-16	Fairly mild (symptom can be ignored with some effort)	Mild (Symptom can easily be ignored and is quite tolerable)	Mild (Symptom can easily be ignored and is quite tolerable)	Never Experienced Symptom	Never Experienced Symptom	Mild (Symptom can easily be ignored and is quite tolerable)	Fairly mild (symptom can be ignored with some effort)	Moderate (symptom cannot be ignored and sometimes limits daily activities)	Moderate (symptom cannot be ignored and sometimes limits daily activities)
NDARGZ814VKN	Male	1977-10-12	42	2020-04-03	13:20:00	2020-04-04	0	0	0	0	0	0	0	0	0	0	0	0	0	Negative	0.55	0.28	0.82	0.27	0.44	0.72	0.86	0.67	0.86	0.43	0.62	0.64	Negative (Asymptomatic)	White	No		No	No
NDARHH944DLB	Female	1963-12-18	56	2020-04-21	10:45:00	2020-04-22	0	0	0	0	0	0	0	0	0	0	0	0	0	Negative	0.87	0.4	0.45	0.5	0.77	0.66	0.78	0.38	0.79	0.76	0.42	0.23	Negative (Asymptomatic)	White	Yes	China (Beijing, Xian, Shanghai,) and Hong Kong (Travel was October 30- November 16)	No	No
NDARGE224AUL	Male	1952-04-28	68	2020-04-13	08:05:00	2020-04-15	0	0	0	1	0	0	1	0	0	0	0	0	2	Positive	0.56796	0.413476	0.318778	0.113746	0.236048	0.228214	0.307578	0.21493	1.36757	1.55776	0.74447	0.961086
NDARGN637NV2	Male	1992-10-15	27	2020-04-01	10:10:00	2020-04-02	0	0	0	0	0	0	0	0	0	0	0	0	0	Negative	0.62	0.71	0.82	0.44	0.39	0.41	0.76	0.71	0.28	0.67	0.63	0.27	Negative (Symptomatic)	White	No		Yes	Yes	2020-02-10	2020-02-15	Never Experienced Symptom	Moderate (symptom cannot be ignored and sometimes limits daily activities)	Moderate (symptom cannot be ignored and sometimes limits daily activities)	Never Experienced Symptom	Never Experienced Symptom	Never Experienced Symptom	Mild (Symptom can easily be ignored and is quite tolerable)	Never Experienced Symptom	Never Experienced Symptom
NDARTE612BEZ	Female	1989-06-04	30	2020-04-16	02:15:00	2020-04-17	0	0	0	0	0	0	0	0	0	0	0	0	0	Negative	0.74	0.3	0.48	0.82	0.29	0.8	0.25	0.57	0.31	0.61	0.41	0.43	Negative (Symptomatic)	White	No		Yes	Yes	2020-04-15	2020-04-18	Moderately severe (symptom cannot be ignored and limits daily activities)	Mild (Symptom can easily be ignored and is quite tolerable)	Mild (Symptom can easily be ignored and is quite tolerable)	Never Experienced Symptom	Never Experienced Symptom	Moderate (symptom cannot be ignored and sometimes limits daily activities)	Moderately severe (symptom cannot be ignored and limits daily activities)	Moderately severe (symptom cannot be ignored and limits daily activities)	Mild (Symptom can easily be ignored and is quite tolerable)
NDARZA085WV4	Male	1979-12-20	40	2020-03-30	16:20:00	2020-03-31	0	0	0	0	0	0	0	0	0	0	0	0	0	Negative	0.84	0.56	0.67	0.6	0.25	0.78	0.45	0.63	0.53	0.7	0.61	0.35
NDAREV137UX9	Female	1968-11-05	51	2020-05-08	02:10:00	2020-05-09	0	0	0	0	0	0	0	0	0	0	0	0	0	Negative
NDARLV018ZCY	Female	1980-08-06	39	2020-04-01	13:15:00	2020-04-02	0	0	0	0	0	0	0	0	0	0	0	0	0	Negative	0.27	0.74	0.4	0.85	0.44	0.77	0.84	0.44	0.84	0.45	0.53	0.25
NDARKM485XDH	Female	1990-12-18	29	2020-04-08	10:50:00	2020-04-09	0	0	0	0	0	0	0	0	0	1	0	0	1	Positive	0.64	0.533172	0.529017	0.441606	0.145088	0.190201	0.29094	0.389577	0.888946	0.843511	0.59352	1.40169	Positive (Asymptomatic)	White	No		Yes	No
NDARFP592YXU	Female	1967-02-18	53	2020-04-07	10:20:00	2020-04-08	0	0	0	0	0	0	0	0	0	0	0	0	0	Negative	0.49	0.79	0.83	0.33	0.29	0.71	0.32	0.3	0.56	0.35	0.7	0.31	Negative (Symptomatic)	White	No		Yes	Yes	2020-03-02	2020-03-21	Fairly mild (symptom can be ignored with some effort)	Moderately severe (symptom cannot be ignored and limits daily activities)	Mild (Symptom can easily be ignored and is quite tolerable)	Never Experienced Symptom	Never Experienced Symptom	Moderately severe (symptom cannot be ignored and limits daily activities)	Moderate (symptom cannot be ignored and sometimes limits daily activities)	Moderately severe (symptom cannot be ignored and limits daily activities)	Mild (Symptom can easily be ignored and is quite tolerable)
NDARYP965YPR	Female	1951-11-17	68	2020-05-06	08:20:00	2020-05-07	0	0	0	0	0	0	0	0	0	0	0	0	0	Negative
NDARDY984CBQ	Female	1983-09-26	36	2020-04-21	11:55:00	2020-04-22	0	0	0	0	0	0	0	0	0	0	0	0	0	Negative	0.4	0.25	0.33	0.55	0.22	0.77	0.48	0.57	0.28	0.22	0.69	0.29
NDARUE742DBT	Male	1985-10-02	35	2020-04-02	15:30:00	2020-04-03	0	0	1	0	0	0	0	0	1	0	0	1	3	Positive	1.29	0.65	1.34	1.94	0.8	0.44	0.24	0.71	0.28	0.35	0.57	0.84	Positive (Symptomatic)	White	Yes	Playa Mujeres, Cancun, Mexico	Yes	Yes	2020-02-26	2020-03-01	Fairly mild (symptom can be ignored with some effort)	Never Experienced Symptom	Mild (Symptom can easily be ignored and is quite tolerable)	Never Experienced Symptom	Never Experienced Symptom	Mild (Symptom can easily be ignored and is quite tolerable)	Moderate (symptom cannot be ignored and sometimes limits daily activities)	Never Experienced Symptom	Never Experienced Symptom
NDARCW438WTM	Female	1963-12-06	56	2020-04-01	15:00:00	2020-04-02	0	0	0	0	0	0	0	0	0	0	0	1	1	Positive	0.3	0.23	0.22	1.05	0.3	0.32	0.26	0.75	0.42	0.62	0.51	0.61	Positive (Symptomatic)	White	No		Yes	Yes	2020-02-11	2020-02-25	Fairly mild (symptom can be ignored with some effort)	Fairly mild (symptom can be ignored with some effort)	Fairly mild (symptom can be ignored with some effort)	Never Experienced Symptom	Never Experienced Symptom	Fairly mild (symptom can be ignored with some effort)	Moderately severe (symptom cannot be ignored and limits daily activities)	Moderately severe (symptom cannot be ignored and limits daily activities)	Fairly mild (symptom can be ignored with some effort)
NDARWB340BBP	Male	1956-06-14	62	2020-04-02	13:30:00	2020-04-03	0	0	0	0	0	0	0	0	0	0	0	0	0	Negative	0.28	0.37	0.34	0.59	0.71	0.65	0.61	0.56	0.85	0.8	0.5	0.22	Negative (Asymptomatic)	White	Yes	Phoenix	No	No
NDARER546DA2	Male	1957-12-17	62	2020-04-10	18:21:00	2020-04-11	0	0	0	0	1	0	0	0	0	0	1	0	2	Positive	0.355368	0.300961	0.127811	0.137434	0.460581	3.99	0.647932	1.66851	0.23742	0.191754	0.159029	0.478918	Positive (Symptomatic)	White	No		Yes	Yes	2020-01-27	2020-03-20	Never Experienced Symptom	Never Experienced Symptom	Never Experienced Symptom	Never Experienced Symptom	Mild (Symptom can easily be ignored and is quite tolerable)	Moderate (symptom cannot be ignored and sometimes limits daily activities)	Moderately severe (symptom cannot be ignored and limits daily activities)	Never Experienced Symptom	Never Experienced Symptom
NDARXG133CLP	Male	1960-11-07	59	2020-04-21	09:45:00	2020-04-22	0	0	0	0	0	0	0	0	0	0	0	0	0	Negative	0.35	0.34	0.35	0.67	0.59	0.28	0.23	0.68	0.44	0.32	0.59	0.75
NDARHD247JJG	Male	1960-03-04	60	2020-04-22	11:15:00	2020-04-23	0	0	1	1	0	0	0	0	0	0	0	0	2	Positive	0.33	0.83	1.17	0.68	0.62	0.77	0.57	0.83	0.69	1.79	0.73	0.22	Positive (Symptomatic)	White	No		Yes	Yes	2020-01-19	2020-02-23	Moderate (symptom cannot be ignored and sometimes limits daily activities)	Severe (symptom cannot be ignored and is the worst I have ever felt)	Fairly mild (symptom can be ignored with some effort)	Fairly mild (symptom can be ignored with some effort)	Never Experienced Symptom	Fairly mild (symptom can be ignored with some effort)	Moderate (symptom cannot be ignored and sometimes limits daily activities)	Mild (Symptom can easily be ignored and is quite tolerable)	Never Experienced Symptom
NDARRU916BE5	Female	1983-10-06	36	2020-04-03	09:40:00	2020-04-04	0	0	0	0	0	0	0	0	0	0	0	0	0	Negative	0.66	0.31	0.67	0.6	0.7	0.64	0.27	0.69	0.82	0.29	0.39	0.56
NDARLH116HUT	Male	1979-09-18	40	2020-04-03	09:20:00	2020-04-04	0	0	0	0	0	0	0	0	0	0	0	0	0	Negative	0.53	0.81	0.61	0.23	0.39	0.52	0.76	0.39	0.86	0.24	0.83	0.8	Negative (Asymptomatic)	White	No		No	No
NDARBN253FFP	Female	1983-10-02	36	2020-04-01	10:00:00	2020-04-02	0	0	0	0	0	0	0	0	0	0	0	0	0	Negative	0.24	0.67	0.65	0.3	0.86	0.66	0.36	0.59	0.53	0.42	0.44	0.74	Negative (Symptomatic)	White	No		Yes	Yes	2020-03-12	2020-03-10	Mild (Symptom can easily be ignored and is quite tolerable)	Moderate (symptom cannot be ignored and sometimes limits daily activities)	Moderately severe (symptom cannot be ignored and limits daily activities)	Never Experienced Symptom	Never Experienced Symptom	Fairly mild (symptom can be ignored with some effort)	Never Experienced Symptom	Never Experienced Symptom	Moderately severe (symptom cannot be ignored and limits daily activities)
NDARFW137WUR	Female	1993-10-01	26	2020-04-06	13:30:00	2020-04-07	0	0	0	0	0	0	0	0	0	0	0	0	0	Negative	0.36	0.35	0.74	0.65	0.76	0.87	0.22	0.43	0.44	0.73	0.75	0.63
NDARNZ956ZJ2	Female	1966-10-30	53	2020-03-31	13:05:00	2020-04-01	0	0	1	0	0	0	0	0	0	0	0	0	1	Positive	0.9915	0.350233	1.92	0.249	0.377	0.275625	0.3505	0.3015	0.632333	0.566556	0.36724	0.29756	Positive (Asymptomatic)	White	Yes	Grand Cayman island	No	No
NDARYT052LBY	Male	1967-04-18	53	2020-04-13	13:15:00	2020-04-15	0	0	0	0	0	0	0	0	0	0	0	0	0	Negative	0.52	0.51	0.79	0.36	0.27	0.27	0.84	0.32	0.3	0.64	0.34	0.36	Negative (Symptomatic)	White	Yes	Nashville	Yes	Yes	2020-03-02	2020-03-30	Mild (Symptom can easily be ignored and is quite tolerable)	Fairly mild (symptom can be ignored with some effort)	Severe (symptom cannot be ignored and is the worst I have ever felt)	Never Experienced Symptom	Never Experienced Symptom	Fairly mild (symptom can be ignored with some effort)	Moderately severe (symptom cannot be ignored and limits daily activities)	Moderate (symptom cannot be ignored and sometimes limits daily activities)	Moderately severe (symptom cannot be ignored and limits daily activities)
NDARHR105MR7	Female	1949-10-04	70	2020-04-02	10:00:00	2020-04-03	0	0	0	0	0	0	0	0	0	0	0	0	0	Negative	0.74	0.41	0.52	0.39	0.27	0.72	0.66	0.28	0.74	0.53	0.75	0.83
NDARVL144KTM	Female	1969-01-28	51	2020-04-24	02:50:00	2020-04-25	0	0	0	1	0	0	0	0	0	0	0	0	1	Positive	0.37	0.69	0.56	0.71	0.59	0.33	0.58	0.46	0.73	1.65	0.56	0.52	Positive (Symptomatic)	White	No		Yes	Yes	2020-02-14	2020-03-14	Moderate (symptom cannot be ignored and sometimes limits daily activities)	Severe (symptom cannot be ignored and is the worst I have ever felt)	Moderately severe (symptom cannot be ignored and limits daily activities)	Moderately severe (symptom cannot be ignored and limits daily activities)	Moderate (symptom cannot be ignored and sometimes limits daily activities)	Never Experienced Symptom	Severe (symptom cannot be ignored and is the worst I have ever felt)	Moderately severe (symptom cannot be ignored and limits daily activities)	Moderately severe (symptom cannot be ignored and limits daily activities)
NDARKG797FMV	Male	1953-04-04	67	2020-04-22	09:55:00	2020-04-23	0	0	0	0	0	0	0	0	0	0	0	0	0	Negative	0.4	0.49	0.33	0.43	0.87	0.24	0.59	0.45	0.24	0.75	0.33	0.51	Negative (Symptomatic)	White	No		Yes	Yes	2020-02-11	2020-02-25	Moderately severe (symptom cannot be ignored and limits daily activities)	Moderately severe (symptom cannot be ignored and limits daily activities)	Mild (Symptom can easily be ignored and is quite tolerable)	Moderately severe (symptom cannot be ignored and limits daily activities)	Moderate (symptom cannot be ignored and sometimes limits daily activities)	Moderately severe (symptom cannot be ignored and limits daily activities)	Moderate (symptom cannot be ignored and sometimes limits daily activities)	Moderate (symptom cannot be ignored and sometimes limits daily activities)	Moderate (symptom cannot be ignored and sometimes limits daily activities)
NDARUA362VCT	Male	1994-06-04	25	2020-04-01	10:45:00	2020-04-02	0	0	0	0	0	0	0	0	0	0	1	1	2	Positive	0.633156	0.711733	0.691879	1.35492	0.512	0.564	0.438	1.82933	0.242667	0.297771	0.211667	0.181528	Positive (Symptomatic)	White	No		Yes	Yes	2020-02-10	2020-02-14	Never Experienced Symptom	Never Experienced Symptom	Never Experienced Symptom	Never Experienced Symptom	Never Experienced Symptom	Never Experienced Symptom	Mild (Symptom can easily be ignored and is quite tolerable)	Never Experienced Symptom	Never Experienced Symptom
NDARNN939JTU	Female	1993-11-14	26	2020-04-02	10:45:00	2020-04-03	0	0	0	0	0	0	0	0	0	0	0	0	0	Negative	0.87	0.47	0.41	0.71	0.65	0.62	0.54	0.78	0.78	0.74	0.54	0.39
NDARDP904ENJ	Female	1963-08-31	56	2020-04-22	11:15:00	2020-04-23	0	0	0	0	0	1	0	0	0	0	0	1	2	Positive	0.73	1.62	0.47	2.21	0.26	0.43	0.57	0.52	0.68	0.47	0.27	0.87	Positive (Symptomatic)	White	Yes	Cancun, Mexico	Yes	Yes	2019-12-27	2020-02-01	Mild (Symptom can easily be ignored and is quite tolerable)	Moderately severe (symptom cannot be ignored and limits daily activities)	Never Experienced Symptom	Fairly mild (symptom can be ignored with some effort)	Moderately severe (symptom cannot be ignored and limits daily activities)	Never Experienced Symptom	Moderately severe (symptom cannot be ignored and limits daily activities)	Never Experienced Symptom	Mild (Symptom can easily be ignored and is quite tolerable)
NDARFG894AM6	Male	1965-03-10	55	2020-04-28	01:10:00	2020-04-29	0	0	1	0	0	1	0	0	1	0	0	1	4	Positive	1.58	1.94	1.26	2.13	0.22	0.49	0.28	0.79	0.39	0.45	0.22	0.24	Positive (Symptomatic)	White	No		Yes	Yes	2020-03-12	2020-05-20	Moderately severe (symptom cannot be ignored and limits daily activities)	Moderate (symptom cannot be ignored and sometimes limits daily activities)	Never Experienced Symptom	Never Experienced Symptom	Mild (Symptom can easily be ignored and is quite tolerable)	Moderate (symptom cannot be ignored and sometimes limits daily activities)	Moderately severe (symptom cannot be ignored and limits daily activities)	Moderate (symptom cannot be ignored and sometimes limits daily activities)	Fairly mild (symptom can be ignored with some effort)
[truncated: 75 more columns]

## Sheet: Figure 1
GUID	Ig_Test_Result	Nucleoprotein_IgG_Titer	RBD_IgA_Titer	S2_Spike_IgA_Titer	Group_All
NDARTA541CHL	Positive	1.08	0.75	0.78	Moderate-Severe
NDARYX584WEW	Positive	1.47	0.59	0.62	Mild-Moderate
NDARWW199NBC	Positive	0.39514	0.210173	0.238634	Mild-Moderate
NDARKM551WHK	Positive	0.73	0.53	0.82	Asymptomatic
NDARVU798PBP	Positive	0.220178	0.352667	0.382667	Asymptomatic
NDAREP147TM8	Positive	0.26	0.62	0.29	Mild-Moderate
NDARLU252KTF	Positive	0.69	2.11	0.74	Moderate-Severe
NDARUP696VA0	Positive	1.69	0.58	1.57	Mild-Moderate
NDARPN227BWB	Positive	0.9	1.15225	1.28267	Moderate-Severe
NDARFV956TLY	Positive	0.321304	0.225385	0.309435	Mild-Moderate
NDARCF206DCP	Positive	0.75	0.42	0.75	Asymptomatic
NDARJF351PF2	Positive	2.21	1.42	1.29	Moderate-Severe
NDARKC991LAL	Positive	2.05	0.32	0.32	Mild-Moderate
NDARTR019ZDA	Positive	1.08	1.41	0.56	Moderate-Severe
NDARDB944MX3	Positive	2.27	0.49	0.8	Mild-Moderate
NDARZY244CVA	Positive	1.41	0.8	0.51	Moderate-Severe
NDARXP106YKR	Positive	0.82	0.68	0.67	Asymptomatic
NDARDC275JX2	Positive	0.362143	0.2576	0.202667	Asymptomatic
NDARKM485XDH	Positive	0.533172	0.29094	0.389577	Asymptomatic
NDARUE742DBT	Positive	0.65	0.24	0.71	Mild-Moderate
NDARCW438WTM	Positive	0.23	0.26	0.75	Moderate-Severe
NDARER546DA2	Positive	0.300961	0.647932	1.66851	Mild-Moderate
NDARHD247JJG	Positive	0.83	0.57	0.83	Moderate-Severe
NDARNZ956ZJ2	Positive	0.350233	0.3505	0.3015	Asymptomatic
NDARVL144KTM	Positive	0.69	0.58	0.46	Moderate-Severe
NDARUA362VCT	Positive	0.711733	0.438	1.82933	Mild-Moderate
NDARDP904ENJ	Positive	1.62	0.57	0.52	Mild-Moderate
NDARFG894AM6	Positive	1.94	0.28	0.79	Moderate-Severe

## Sheet: Figure 2
GUID	Ig_Test_Result	S1_Spike_IgM_Titer	RBD_IgM_Titer	IgGMean	IgMMean	S_Onset_To_T1_Days
NDARTA541CHL	Positive	0.76	0.8	1.4825	0.74	46
NDARYX584WEW	Positive	0.65	0.46	1.455	0.6225	62
NDARWW199NBC	Positive	1.35133	0.697391	0.405624	1.07299	6
NDAREP147TM8	Positive	0.22	0.62	0.395	1.08	47
NDARLU252KTF	Positive	1.29	0.74	0.555	0.9275	14
NDARUP696VA0	Positive	1.9	1.2	1.6275	1.175	19
NDARPN227BWB	Positive	0.472	0.37972	1.2942	0.447632	8
NDARFV956TLY	Positive	1.82832	1.1108	0.362801	1.49056	9
NDARJF351PF2	Positive	1.4	1.68	1.5425	1.29	24
NDARKC991LAL	Positive	0.85	0.74	1.4475	0.72	27
NDARTR019ZDA	Positive	1.3	1.87	1.4075	1.38	19
NDARDB944MX3	Positive	0.36	0.37	1.1225	0.555	86
NDARZY244CVA	Positive	1.87	2.08	1.64	1.245	27
NDARUE742DBT	Positive	0.28	0.57	1.305	0.51	36
NDARCW438WTM	Positive	0.42	0.51	0.45	0.54	50
NDARER546DA2	Positive	0.23742	0.159029	0.230394	0.26678	74
NDARHD247JJG	Positive	0.69	0.73	0.7525	0.8575	94
NDARVL144KTM	Positive	0.73	0.56	0.5825	0.865	70
NDARUA362VCT	Positive	0.242667	0.211667	0.847923	0.233408	51
NDARDP904ENJ	Positive	0.68	0.27	1.2575	0.5725	117
NDARFG894AM6	Positive	0.39	0.22	1.7275	0.325	47

## Sheet: Figure 3
ID	S1 SP IgM	S1 SP IgG	S1 SP IgA	S2 SP IgM	S2 SP IgG	S2 SP IgA	RBD IgM	RBD IgG	RBD IgA	NP IgM	NP IgG	NP IgA
Mild-Moderate_10	1.82832	0.695583	0.188995	1.46176	0.219852	0.309435	1.1108	0.214465	0.225385	1.56138	0.321304	0.150961
Mild-Moderate_13	0.85	1.09	0.63	0.72	1.15	0.32	0.74	1.5	0.32	0.57	2.05	0.37
Mild-Moderate_15	0.36	0.49	0.46	0.75	1.36	0.8	0.37	0.37	0.49	0.74	2.27	0.66
Mild-Moderate_2	0.65	1.34	0.45	0.61	0.87	0.62	0.46	2.14	0.59	0.77	1.47	0.37
Mild-Moderate_20	0.28	1.29	0.8	0.84	1.94	0.71	0.57	1.34	0.24	0.35	0.65	0.44
Mild-Moderate_26	0.242667	0.633156	0.512	0.181528	1.35492	1.82933	0.211667	0.691879	0.438	0.297771	0.711733	0.564
Mild-Moderate_27	0.68	0.73	0.26	0.87	2.21	0.52	0.27	0.47	0.57	0.47	1.62	0.43
Mild-Moderate_3	1.35133	0.64446	0.246981	1.20281	0.349804	0.238634	0.697391	0.233093	0.210173	1.04042	0.39514	0.154209
Mild-Moderate_6	0.22	0.23	0.27	1.99	0.42	0.29	0.62	0.67	0.62	1.49	0.26	0.32
Mild-Moderate_8	1.9	2.22	0.26	1.08	1.35	1.57	1.2	1.25	0.58	0.52	1.69	0.82
Moderate-Severe_1	0.76	1.29	0.42	0.75	1.72	0.78	0.8	1.84	0.75	0.65	1.08	0.78
Moderate-Severe_12	1.4	1.17	1.82	1.6	1.09	1.29	1.68	1.7	1.42	0.48	2.21	0.66
Moderate-Severe_14	1.3	2.24	0.38	1.57	0.56	0.56	1.87	1.75	1.41	0.78	1.08	0.47
Moderate-Severe_16	1.87	1.95	0.41	0.77	1.43	0.51	2.08	1.77	0.8	0.26	1.41	1.98
Moderate-Severe_21	0.42	0.3	0.3	0.61	1.05	0.75	0.51	0.22	0.26	0.62	0.23	0.32
Moderate-Severe_23	0.69	0.33	0.62	0.22	0.68	0.83	0.73	1.17	0.57	1.79	0.83	0.77
Moderate-Severe_25	0.73	0.37	0.59	0.52	0.71	0.46	0.56	0.56	0.58	1.65	0.69	0.33
Moderate-Severe_28	0.39	1.58	0.22	0.24	2.13	0.79	0.22	1.26	0.28	0.45	1.94	0.49
Moderate-Severe_7	1.29	0.42	0.34	1.13	0.37	0.74	0.74	0.74	2.11	0.55	0.69	0.79
Moderate-Severe_9	0.472	1.6196	1.0465	0.56092	2.07042	1.28267	0.37972	0.5868	1.15225	0.377889	0.9	1.24087
Positive (Asymptomatic)_11	1.59	0.41	0.7	1.29	0.85	0.75	0.8	0.53	0.42	2.07	0.75	0.42
Positive (Asymptomatic)_17	0.41	0.82	0.68	0.29	2.04	0.67	0.87	0.68	0.68	0.76	0.82	0.85
Positive (Asymptomatic)_18	0.611467	0.527822	0.261667	0.474304	0.59281	0.202667	0.490889	0.253385	0.2576	1.18014	0.362143	0.310286
Positive (Asymptomatic)_19	0.888946	0.64	0.145088	1.40169	0.441606	0.389577	0.59352	0.529017	0.29094	0.843511	0.533172	0.190201
Positive (Asymptomatic)_24	0.632333	0.9915	0.377	0.29756	0.249	0.3015	0.36724	1.92	0.3505	0.566556	0.350233	0.275625
Positive (Asymptomatic)_4	1.06	0.51	0.33	1.47	0.63	0.82	1.29	0.42	0.53	1.3	0.73	0.63
Positive (Asymptomatic)_5	1.414	0.585378	0.344667	0.786528	0.179692	0.382667	1.3305	0.306545	0.352667	1.26434	0.220178	0.4915

## Sheet: Supplementary Figure 1
ID	GUID	test	value	Ig_Test_Result_updated
1	NDARVT363NZ4	S1_Spike_IgG_Titer	0.38	Negative
2	NDARXP025XU2	S1_Spike_IgG_Titer	0.31	Negative
3	NDARTA541CHL	S1_Spike_IgG_Titer	1.29	Positive
4	NDARYX584WEW	S1_Spike_IgG_Titer	1.34	Positive
5	NDARRN099XDH	S1_Spike_IgG_Titer	0.24	Negative
6	NDARWW199NBC	S1_Spike_IgG_Titer	0.64446	Negative
7	NDARGA261TKD	S1_Spike_IgG_Titer	0.44	Negative
8	NDARDT443MJ2	S1_Spike_IgG_Titer	0.28	Negative
9	NDAREV905EK2	S1_Spike_IgG_Titer	0.79	Negative
10	NDARMY100TX4	S1_Spike_IgG_Titer	0.44	Negative
11	NDARKM551WHK	S1_Spike_IgG_Titer	0.51	Negative
12	NDARVU798PBP	S1_Spike_IgG_Titer	0.585378	Negative
13	NDAREP147TM8	S1_Spike_IgG_Titer	0.23	Negative
14	NDARGK845PPT	S1_Spike_IgG_Titer	0.3	Negative
15	NDARUH648LB0	S1_Spike_IgG_Titer	0.67	Negative
16	NDARYA093RAW	S1_Spike_IgG_Titer
17	NDARKM242WNX	S1_Spike_IgG_Titer	0.75	Negative
18	NDARUV480GNP	S1_Spike_IgG_Titer	0.49	Negative
19	NDARKD194FB3	S1_Spike_IgG_Titer	0.6	Negative
20	NDARLU252KTF	S1_Spike_IgG_Titer	0.42	Negative
21	NDARKC651BVE	S1_Spike_IgG_Titer	0.5	Negative
22	NDARMP517GPP	S1_Spike_IgG_Titer	0.25	Negative
23	NDARWC696FZY	S1_Spike_IgG_Titer	0.63	Negative
24	NDARUP696VA0	S1_Spike_IgG_Titer	2.22	Positive
25	NDARFH529VBW	S1_Spike_IgG_Titer	0.84	Negative
26	NDARPF169NN8	S1_Spike_IgG_Titer	0.6	Negative
27	NDARZB856JD5	S1_Spike_IgG_Titer	0.24	Negative
28	NDARWM117HWP	S1_Spike_IgG_Titer	1.8	Positive
29	NDARPN227BWB	S1_Spike_IgG_Titer	1.6196	Positive
30	NDARXA853YXN	S1_Spike_IgG_Titer	0.74	Negative
31	NDARPH056WHC	S1_Spike_IgG_Titer	0.6	Negative
32	NDARTN136WJG	S1_Spike_IgG_Titer	0.31	Negative
33	NDARVY937XDT	S1_Spike_IgG_Titer	0.62	Negative
34	NDARVL085WD3	S1_Spike_IgG_Titer	0.56	Negative
35	NDARDY944TNH	S1_Spike_IgG_Titer	0.83	Negative
36	NDARVW400YFZ	S1_Spike_IgG_Titer	0.29	Negative
37	NDARFV956TLY	S1_Spike_IgG_Titer	0.695583	Negative
38	NDARJN743HYT	S1_Spike_IgG_Titer	0.32	Negative
39	NDARGB033CZK	S1_Spike_IgG_Titer	0.52	Negative
40	NDARZL761EJQ	S1_Spike_IgG_Titer	0.58	Negative
41	NDARDJ184KEJ	S1_Spike_IgG_Titer	0.71	Negative
42	NDARTW561LXG	S1_Spike_IgG_Titer	0.74	Negative
43	NDARCF206DCP	S1_Spike_IgG_Titer	0.41	Negative
44	NDARVE157FYH	S1_Spike_IgG_Titer	0.63	Negative
45	NDARTX610MKF	S1_Spike_IgG_Titer	0.27	Negative
46	NDARMY882XZU	S1_Spike_IgG_Titer	0.71	Negative
47	NDARVA788BU5	S1_Spike_IgG_Titer	0.72	Negative
48	NDARAN950DF2	S1_Spike_IgG_Titer	0.22	Negative
49	NDARGE369CWZ	S1_Spike_IgG_Titer	0.51	Negative
50	NDARZU092MJL	S1_Spike_IgG_Titer	0.74	Negative
51	NDARMY692EGU	S1_Spike_IgG_Titer	0.74	Negative
52	NDARXK939ZR8	S1_Spike_IgG_Titer	0.4	Negative
53	NDARUV226BKL	S1_Spike_IgG_Titer	0.34	Negative
54	NDARJF351PF2	S1_Spike_IgG_Titer	1.17	Positive
55	NDARET106ZM9	S1_Spike_IgG_Titer	0.33	Negative
56	NDARKC991LAL	S1_Spike_IgG_Titer	1.09	Positive
57	NDARTZ695DAJ	S1_Spike_IgG_Titer	0.79	Negative
58	NDARPJ969KB8	S1_Spike_IgG_Titer	0.5	Negative
59	NDARUW453JNX	S1_Spike_IgG_Titer
60	NDARTR019ZDA	S1_Spike_IgG_Titer	2.24	Positive
61	NDARTF413TV5	S1_Spike_IgG_Titer	0.26	Negative
62	NDARZL186NNE	S1_Spike_IgG_Titer	1.79	Positive
63	NDARKV859JWV	S1_Spike_IgG_Titer
64	NDARVU932NBE	S1_Spike_IgG_Titer	0.77	Negative
65	NDARDB944MX3	S1_Spike_IgG_Titer	0.49	Negative
66	NDARRU056LY5	S1_Spike_IgG_Titer	0.78	Negative
67	NDARJV322XUG	S1_Spike_IgG_Titer	0.48	Negative
68	NDARFK382UTP	S1_Spike_IgG_Titer	0.42	Negative
69	NDARGG836BUF	S1_Spike_IgG_Titer	0.68	Negative
70	NDARZY244CVA	S1_Spike_IgG_Titer	1.95	Positive
71	NDARXP106YKR	S1_Spike_IgG_Titer	0.82	Negative
72	NDARPD580ZR2	S1_Spike_IgG_Titer	0.48	Negative
73	NDARGF871WZN	S1_Spike_IgG_Titer	0.86	Negative
74	NDARMA057VPW	S1_Spike_IgG_Titer	0.41	Negative
75	NDARDC275JX2	S1_Spike_IgG_Titer	0.527822	Negative
76	NDARDE006BXF	S1_Spike_IgG_Titer	0.41	Negative
77	NDARGZ814VKN	S1_Spike_IgG_Titer	0.55	Negative
78	NDARHH944DLB	S1_Spike_IgG_Titer	0.87	Negative
79	NDARGE224AUL	S1_Spike_IgG_Titer	0.56796	Negative
80	NDARGN637NV2	S1_Spike_IgG_Titer	0.62	Negative
81	NDARTE612BEZ	S1_Spike_IgG_Titer	0.74	Negative
82	NDARZA085WV4	S1_Spike_IgG_Titer	0.84	Negative
83	NDAREV137UX9	S1_Spike_IgG_Titer
84	NDARLV018ZCY	S1_Spike_IgG_Titer	0.27	Negative
85	NDARKM485XDH	S1_Spike_IgG_Titer	0.64	Negative
86	NDARFP592YXU	S1_Spike_IgG_Titer	0.49	Negative
87	NDARYP965YPR	S1_Spike_IgG_Titer
88	NDARDY984CBQ	S1_Spike_IgG_Titer	0.4	Negative
89	NDARUE742DBT	S1_Spike_IgG_Titer	1.29	Positive
90	NDARCW438WTM	S1_Spike_IgG_Titer	0.3	Negative
91	NDARWB340BBP	S1_Spike_IgG_Titer	0.28	Negative
92	NDARER546DA2	S1_Spike_IgG_Titer	0.355368	Negative
93	NDARXG133CLP	S1_Spike_IgG_Titer	0.35	Negative
94	NDARHD247JJG	S1_Spike_IgG_Titer	0.33	Negative
95	NDARRU916BE5	S1_Spike_IgG_Titer	0.66	Negative
96	NDARLH116HUT	S1_Spike_IgG_Titer	0.53	Negative
97	NDARBN253FFP	S1_Spike_IgG_Titer	0.24	Negative
98	NDARFW137WUR	S1_Spike_IgG_Titer	0.36	Negative
99	NDARNZ956ZJ2	S1_Spike_IgG_Titer	0.9915	Negative
100	NDARYT052LBY	S1_Spike_IgG_Titer	0.52	Negative
101	NDARHR105MR7	S1_Spike_IgG_Titer	0.74	Negative
102	NDARVL144KTM	S1_Spike_IgG_Titer	0.37	Negative
103	NDARKG797FMV	S1_Spike_IgG_Titer	0.4	Negative
104	NDARUA362VCT	S1_Spike_IgG_Titer	0.633156	Negative
105	NDARNN939JTU	S1_Spike_IgG_Titer	0.87	Negative
106	NDARDP904ENJ	S1_Spike_IgG_Titer	0.73	Negative
107	NDARFG894AM6	S1_Spike_IgG_Titer	1.58	Positive
108	NDARVT363NZ4	S2_Spike_IgG_Titer	0.24	Negative
109	NDARXP025XU2	S2_Spike_IgG_Titer	0.74	Negative
110	NDARTA541CHL	S2_Spike_IgG_Titer	1.72	Positive
111	NDARYX584WEW	S2_Spike_IgG_Titer	0.87	Negative
112	NDARRN099XDH	S2_Spike_IgG_Titer	0.82	Negative
113	NDARWW199NBC	S2_Spike_IgG_Titer	0.349804	Negative
114	NDARGA261TKD	S2_Spike_IgG_Titer	0.63	Negative
115	NDARDT443MJ2	S2_Spike_IgG_Titer	0.31	Negative
116	NDAREV905EK2	S2_Spike_IgG_Titer	0.52	Negative
117	NDARMY100TX4	S2_Spike_IgG_Titer	0.52	Negative
118	NDARKM551WHK	S2_Spike_IgG_Titer	0.63	Negative
119	NDARVU798PBP	S2_Spike_IgG_Titer	0.179692	Negative
120	NDAREP147TM8	S2_Spike_IgG_Titer	0.42	Negative
121	NDARGK845PPT	S2_Spike_IgG_Titer	0.3	Negative
122	NDARUH648LB0	S2_Spike_IgG_Titer	0.55	Negative
123	NDARYA093RAW	S2_Spike_IgG_Titer
124	NDARKM242WNX	S2_Spike_IgG_Titer	0.52	Negative
125	NDARUV480GNP	S2_Spike_IgG_Titer	0.59	Negative
126	NDARKD194FB3	S2_Spike_IgG_Titer	0.66	Negative
127	NDARLU252KTF	S2_Spike_IgG_Titer	0.37	Negative
128	NDARKC651BVE	S2_Spike_IgG_Titer	0.6	Negative
129	NDARMP517GPP	S2_Spike_IgG_Titer	0.36	Negative
130	NDARWC696FZY	S2_Spike_IgG_Titer	0.37	Negative
131	NDARUP696VA0	S2_Spike_IgG_Titer	1.35	Positive
132	NDARFH529VBW	S2_Spike_IgG_Titer	0.52	Negative
133	NDARPF169NN8	S2_Spike_IgG_Titer	0.29	Negative
134	NDARZB856JD5	S2_Spike_IgG_Titer	0.86	Negative
135	NDARWM117HWP	S2_Spike_IgG_Titer	2.04	Positive
136	NDARPN227BWB	S2_Spike_IgG_Titer	2.07042	Positive
137	NDARXA853YXN	S2_Spike_IgG_Titer	0.73	Negative
138	NDARPH056WHC	S2_Spike_IgG_Titer	0.38	Negative
139	NDARTN136WJG	S2_Spike_IgG_Titer	0.36	Negative
140	NDARVY937XDT	S2_Spike_IgG_Titer	0.55	Negative
141	NDARVL085WD3	S2_Spike_IgG_Titer	0.84	Negative
142	NDARDY944TNH	S2_Spike_IgG_Titer	0.55	Negative
143	NDARVW400YFZ	S2_Spike_IgG_Titer	0.81	Negative
144	NDARFV956TLY	S2_Spike_IgG_Titer	0.219852	Negative
145	NDARJN743HYT	S2_Spike_IgG_Titer	0.59	Negative
146	NDARGB033CZK	S2_Spike_IgG_Titer	0.53	Negative
147	NDARZL761EJQ	S2_Spike_IgG_Titer	0.66	Negative
148	NDARDJ184KEJ	S2_Spike_IgG_Titer	0.52	Negative
149	NDARTW561LXG	S2_Spike_IgG_Titer	0.84	Negative
150	NDARCF206DCP	S2_Spike_IgG_Titer	0.85	Negative
151	NDARVE157FYH	S2_Spike_IgG_Titer	0.86	Negative
152	NDARTX610MKF	S2_Spike_IgG_Titer	0.24	Negative
153	NDARMY882XZU	S2_Spike_IgG_Titer	0.34	Negative
154	NDARVA788BU5	S2_Spike_IgG_Titer	0.24	Negative
155	NDARAN950DF2	S2_Spike_IgG_Titer	0.61	Negative
156	NDARGE369CWZ	S2_Spike_IgG_Titer	0.73	Negative
157	NDARZU092MJL	S2_Spike_IgG_Titer	0.46	Negative
158	NDARMY692EGU	S2_Spike_IgG_Titer	0.87	Negative
159	NDARXK939ZR8	S2_Spike_IgG_Titer	0.79	Negative
160	NDARUV226BKL	S2_Spike_IgG_Titer	0.52	Negative
161	NDARJF351PF2	S2_Spike_IgG_Titer	1.09	Positive
162	NDARET106ZM9	S2_Spike_IgG_Titer	0.66	Negative
163	NDARKC991LAL	S2_Spike_IgG_Titer	1.15	Positive
164	NDARTZ695DAJ	S2_Spike_IgG_Titer	0.48	Negative
165	NDARPJ969KB8	S2_Spike_IgG_Titer	0.41	Negative
166	NDARUW453JNX	S2_Spike_IgG_Titer
167	NDARTR019ZDA	S2_Spike_IgG_Titer	0.56	Negative
168	NDARTF413TV5	S2_Spike_IgG_Titer	0.3	Negative
169	NDARZL186NNE	S2_Spike_IgG_Titer	1.33	Positive
170	NDARKV859JWV	S2_Spike_IgG_Titer
171	NDARVU932NBE	S2_Spike_IgG_Titer	0.59	Negative
172	NDARDB944MX3	S2_Spike_IgG_Titer	1.36	Positive
173	NDARRU056LY5	S2_Spike_IgG_Titer	0.76	Negative
174	NDARJV322XUG	S2_Spike_IgG_Titer	0.56	Negative
175	NDARFK382UTP	S2_Spike_IgG_Titer	0.54	Negative
176	NDARGG836BUF	S2_Spike_IgG_Titer	0.73	Negative
177	NDARZY244CVA	S2_Spike_IgG_Titer	1.43	Positive
178	NDARXP106YKR	S2_Spike_IgG_Titer	2.04	Positive
179	NDARPD580ZR2	S2_Spike_IgG_Titer	0.82	Negative
180	NDARGF871WZN	S2_Spike_IgG_Titer	0.77	Negative
181	NDARMA057VPW	S2_Spike_IgG_Titer	0.63	Negative
182	NDARDC275JX2	S2_Spike_IgG_Titer	0.59281	Negative
183	NDARDE006BXF	S2_Spike_IgG_Titer	0.79	Negative
184	NDARGZ814VKN	S2_Spike_IgG_Titer	0.27	Negative
185	NDARHH944DLB	S2_Spike_IgG_Titer	0.5	Negative
186	NDARGE224AUL	S2_Spike_IgG_Titer	0.113746	Negative
187	NDARGN637NV2	S2_Spike_IgG_Titer	0.44	Negative
188	NDARTE612BEZ	S2_Spike_IgG_Titer	0.82	Negative
189	NDARZA085WV4	S2_Spike_IgG_Titer	0.6	Negative
190	NDAREV137UX9	S2_Spike_IgG_Titer
191	NDARLV018ZCY	S2_Spike_IgG_Titer	0.85	Negative
192	NDARKM485XDH	S2_Spike_IgG_Titer	0.441606	Negative
193	NDARFP592YXU	S2_Spike_IgG_Titer	0.33	Negative
194	NDARYP965YPR	S2_Spike_IgG_Titer
195	NDARDY984CBQ	S2_Spike_IgG_Titer	0.55	Negative
196	NDARUE742DBT	S2_Spike_IgG_Titer	1.94	Positive
197	NDARCW438WTM	S2_Spike_IgG_Titer	1.05	Positive
198	NDARWB340BBP	S2_Spike_IgG_Titer	0.59	Negative
199	NDARER546DA2	S2_Spike_IgG_Titer	0.137434	Negative
200	NDARXG133CLP	S2_Spike_IgG_Titer	0.67	Negative
201	NDARHD247JJG	S2_Spike_IgG_Titer	0.68	Negative
202	NDARRU916BE5	S2_Spike_IgG_Titer	0.6	Negative
203	NDARLH116HUT	S2_Spike_IgG_Titer	0.23	Negative
204	NDARBN253FFP	S2_Spike_IgG_Titer	0.3	Negative
205	NDARFW137WUR	S2_Spike_IgG_Titer	0.65	Negative
206	NDARNZ956ZJ2	S2_Spike_IgG_Titer	0.249	Negative
207	NDARYT052LBY	S2_Spike_IgG_Titer	0.36	Negative
208	NDARHR105MR7	S2_Spike_IgG_Titer	0.39	Negative
209	NDARVL144KTM	S2_Spike_IgG_Titer	0.71	Negative
210	NDARKG797FMV	S2_Spike_IgG_Titer	0.43	Negative
211	NDARUA362VCT	S2_Spike_IgG_Titer	1.35492	Positive
212	NDARNN939JTU	S2_Spike_IgG_Titer	0.71	Negative
213	NDARDP904ENJ	S2_Spike_IgG_Titer	2.21	Positive
214	NDARFG894AM6	S2_Spike_IgG_Titer	2.13	Positive
215	NDARVT363NZ4	RBD_IgG_Titer	0.5	Negative
216	NDARXP025XU2	RBD_IgG_Titer	0.44	Negative
217	NDARTA541CHL	RBD_IgG_Titer	1.84	Positive
218	NDARYX584WEW	RBD_IgG_Titer	2.14	Positive
219	NDARRN099XDH	RBD_IgG_Titer	0.61	Negative
220	NDARWW199NBC	RBD_IgG_Titer	0.233093	Negative
221	NDARGA261TKD	RBD_IgG_Titer	0.73	Negative
222	NDARDT443MJ2	RBD_IgG_Titer	0.84	Negative
223	NDAREV905EK2	RBD_IgG_Titer	0.52	Negative
224	NDARMY100TX4	RBD_IgG_Titer	0.83	Negative
225	NDARKM551WHK	RBD_IgG_Titer	0.42	Negative
226	NDARVU798PBP	RBD_IgG_Titer	0.306545	Negative
227	NDAREP147TM8	RBD_IgG_Titer	0.67	Negative
228	NDARGK845PPT	RBD_IgG_Titer	0.32	Negative
229	NDARUH648LB0	RBD_IgG_Titer	0.78	Negative
230	NDARYA093RAW	RBD_IgG_Titer
231	NDARKM242WNX	RBD_IgG_Titer	0.3	Negative
232	NDARUV480GNP	RBD_IgG_Titer	0.38	Negative
233	NDARKD194FB3	RBD_IgG_Titer	0.46	Negative
234	NDARLU252KTF	RBD_IgG_Titer	0.74	Negative
235	NDARKC651BVE	RBD_IgG_Titer	0.36	Negative
236	NDARMP517GPP	RBD_IgG_Titer	0.22	Negative
237	NDARWC696FZY	RBD_IgG_Titer	0.28	Negative
238	NDARUP696VA0	RBD_IgG_Titer	1.25	Positive
239	NDARFH529VBW	RBD_IgG_Titer	0.84	Negative
240	NDARPF169NN8	RBD_IgG_Titer	0.56	Negative
241	NDARZB856JD5	RBD_IgG_Titer	0.52	Negative
242	NDARWM117HWP	RBD_IgG_Titer	2.26	Positive
243	NDARPN227BWB	RBD_IgG_Titer	0.5868	Negative
244	NDARXA853YXN	RBD_IgG_Titer	0.7	Negative
245	NDARPH056WHC	RBD_IgG_Titer	0.61	Negative
246	NDARTN136WJG	RBD_IgG_Titer	0.34	Negative
247	NDARVY937XDT	RBD_IgG_Titer	0.69	Negative
248	NDARVL085WD3	RBD_IgG_Titer	0.62	Negative
249	NDARDY944TNH	RBD_IgG_Titer	0.26	Negative
250	NDARVW400YFZ	RBD_IgG_Titer	0.68	Negative
251	NDARFV956TLY	RBD_IgG_Titer	0.214465	Negative
252	NDARJN743HYT	RBD_IgG_Titer	0.22	Negative
253	NDARGB033CZK	RBD_IgG_Titer	0.31	Negative
254	NDARZL761EJQ	RBD_IgG_Titer	0.6	Negative
255	NDARDJ184KEJ	RBD_IgG_Titer	0.24	Negative
256	NDARTW561LXG	RBD_IgG_Titer	0.65	Negative
257	NDARCF206DCP	RBD_IgG_Titer	0.53	Negative
258	NDARVE157FYH	RBD_IgG_Titer	0.42	Negative
259	NDARTX610MKF	RBD_IgG_Titer	0.87	Negative
260	NDARMY882XZU	RBD_IgG_Titer	0.63	Negative
261	NDARVA788BU5	RBD_IgG_Titer	0.86	Negative
262	NDARAN950DF2	RBD_IgG_Titer	0.33	Negative
263	NDARGE369CWZ	RBD_IgG_Titer	0.55	Negative
264	NDARZU092MJL	RBD_IgG_Titer	0.54	Negative
265	NDARMY692EGU	RBD_IgG_Titer	0.84	Negative
266	NDARXK939ZR8	RBD_IgG_Titer	0.62	Negative
267	NDARUV226BKL	RBD_IgG_Titer	0.26	Negative
268	NDARJF351PF2	RBD_IgG_Titer	1.7	Positive
269	NDARET106ZM9	RBD_IgG_Titer	0.36	Negative
270	NDARKC991LAL	RBD_IgG_Titer	1.5	Positive
271	NDARTZ695DAJ	RBD_IgG_Titer	0.4	Negative
272	NDARPJ969KB8	RBD_IgG_Titer	0.58	Negative
273	NDARUW453JNX	RBD_IgG_Titer
274	NDARTR019ZDA	RBD_IgG_Titer	1.75	Positive
275	NDARTF413TV5	RBD_IgG_Titer	0.75	Negative
276	NDARZL186NNE	RBD_IgG_Titer	1.75	Positive
277	NDARKV859JWV	RBD_IgG_Titer
278	NDARVU932NBE	RBD_IgG_Titer	0.64	Negative
279	NDARDB944MX3	RBD_IgG_Titer	0.37	Negative
280	NDARRU056LY5	RBD_IgG_Titer	0.86	Negative
281	NDARJV322XUG	RBD_IgG_Titer	0.72	Negative
282	NDARFK382UTP	RBD_IgG_Titer	0.34	Negative
283	NDARGG836BUF	RBD_IgG_Titer	0.58	Negative
284	NDARZY244CVA	RBD_IgG_Titer	1.77	Positive
285	NDARXP106YKR	RBD_IgG_Titer	0.68	Negative
286	NDARPD580ZR2	RBD_IgG_Titer	0.42	Negative
287	NDARGF871WZN	RBD_IgG_Titer	0.64	Negative
288	NDARMA057VPW	RBD_IgG_Titer	0.53	Negative
289	NDARDC275JX2	RBD_IgG_Titer	0.253385	Negative
290	NDARDE006BXF	RBD_IgG_Titer	0.57	Negative
291	NDARGZ814VKN	RBD_IgG_Titer	0.82	Negative
292	NDARHH944DLB	RBD_IgG_Titer	0.45	Negative
293	NDARGE224AUL	RBD_IgG_Titer	0.318778	Negative
294	NDARGN637NV2	RBD_IgG_Titer	0.82	Negative
295	NDARTE612BEZ	RBD_IgG_Titer	0.48	Negative
296	NDARZA085WV4	RBD_IgG_Titer	0.67	Negative
297	NDAREV137UX9	RBD_IgG_Titer
298	NDARLV018ZCY	RBD_IgG_Titer	0.4	Negative
299	NDARKM485XDH	RBD_IgG_Titer	0.529017	Negative
300	NDARFP592YXU	RBD_IgG_Titer	0.83	Negative
301	NDARYP965YPR	RBD_IgG_Titer
302	NDARDY984CBQ	RBD_IgG_Titer	0.33	Negative
303	NDARUE742DBT	RBD_IgG_Titer	1.34	Positive
304	NDARCW438WTM	RBD_IgG_Titer	0.22	Negative
305	NDARWB340BBP	RBD_IgG_Titer	0.34	Negative
306	NDARER546DA2	RBD_IgG_Titer	0.127811	Negative
307	NDARXG133CLP	RBD_IgG_Titer	0.35	Negative
308	NDARHD247JJG	RBD_IgG_Titer	1.17	Positive
309	NDARRU916BE5	RBD_IgG_Titer	0.67	Negative
310	NDARLH116HUT	RBD_IgG_Titer	0.61	Negative
311	NDARBN253FFP	RBD_IgG_Titer	0.65	Negative
312	NDARFW137WUR	RBD_IgG_Titer	0.74	Negative
313	NDARNZ956ZJ2	RBD_IgG_Titer	1.92	Positive
314	NDARYT052LBY	RBD_IgG_Titer	0.79	Negative
315	NDARHR105MR7	RBD_IgG_Titer	0.52	Negative
316	NDARVL144KTM	RBD_IgG_Titer	0.56	Negative
317	NDARKG797FMV	RBD_IgG_Titer	0.33	Negative
318	NDARUA362VCT	RBD_IgG_Titer	0.691879	Negative
319	NDARNN939JTU	RBD_IgG_Titer	0.41	Negative
320	NDARDP904ENJ	RBD_IgG_Titer	0.47	Negative
321	NDARFG894AM6	RBD_IgG_Titer	1.26	Positive
322	NDARVT363NZ4	Nucleoprotein_IgG_Titer	0.65	Negative
323	NDARXP025XU2	Nucleoprotein_IgG_Titer	0.26	Negative
324	NDARTA541CHL	Nucleoprotein_IgG_Titer	1.08	Positive
325	NDARYX584WEW	Nucleoprotein_IgG_Titer	1.47	Positive
326	NDARRN099XDH	Nucleoprotein_IgG_Titer	0.31	Negative
327	NDARWW199NBC	Nucleoprotein_IgG_Titer	0.39514	Negative
328	NDARGA261TKD	Nucleoprotein_IgG_Titer	0.75	Negative
329	NDARDT443MJ2	Nucleoprotein_IgG_Titer	0.84	Negative
330	NDAREV905EK2	Nucleoprotein_IgG_Titer	0.38	Negative
331	NDARMY100TX4	Nucleoprotein_IgG_Titer	0.72	Negative
332	NDARKM551WHK	Nucleoprotein_IgG_Titer	0.73	Negative
333	NDARVU798PBP	Nucleoprotein_IgG_Titer	0.220178	Negative
334	NDAREP147TM8	Nucleoprotein_IgG_Titer	0.26	Negative
335	NDARGK845PPT	Nucleoprotein_IgG_Titer	0.37	Negative
336	NDARUH648LB0	Nucleoprotein_IgG_Titer	0.8	Negative
337	NDARYA093RAW	Nucleoprotein_IgG_Titer
338	NDARKM242WNX	Nucleoprotein_IgG_Titer	0.48	Negative
339	NDARUV480GNP	Nucleoprotein_IgG_Titer	0.36	Negative
340	NDARKD194FB3	Nucleoprotein_IgG_Titer	0.44	Negative
341	NDARLU252KTF	Nucleoprotein_IgG_Titer	0.69	Negative
342	NDARKC651BVE	Nucleoprotein_IgG_Titer	0.76	Negative
343	NDARMP517GPP	Nucleoprotein_IgG_Titer	0.41	Negative
344	NDARWC696FZY	Nucleoprotein_IgG_Titer	0.5	Negative
345	NDARUP696VA0	Nucleoprotein_IgG_Titer	1.69	Positive
346	NDARFH529VBW	Nucleoprotein_IgG_Titer	0.71	Negative
347	NDARPF169NN8	Nucleoprotein_IgG_Titer	0.23	Negative
348	NDARZB856JD5	Nucleoprotein_IgG_Titer	0.64	Negative
349	NDARWM117HWP	Nucleoprotein_IgG_Titer	1.62	Positive
350	NDARPN227BWB	Nucleoprotein_IgG_Titer	0.9	Negative
351	NDARXA853YXN	Nucleoprotein_IgG_Titer	0.65	Negative
352	NDARPH056WHC	Nucleoprotein_IgG_Titer	0.53	Negative
353	NDARTN136WJG	Nucleoprotein_IgG_Titer	0.86	Negative
354	NDARVY937XDT	Nucleoprotein_IgG_Titer	0.73	Negative
355	NDARVL085WD3	Nucleoprotein_IgG_Titer	0.28	Negative
356	NDARDY944TNH	Nucleoprotein_IgG_Titer	0.41	Negative
357	NDARVW400YFZ	Nucleoprotein_IgG_Titer	0.64	Negative
358	NDARFV956TLY	Nucleoprotein_IgG_Titer	0.321304	Negative
359	NDARJN743HYT	Nucleoprotein_IgG_Titer	0.66	Negative
360	NDARGB033CZK	Nucleoprotein_IgG_Titer	0.41	Negative
361	NDARZL761EJQ	Nucleoprotein_IgG_Titer	0.65	Negative
362	NDARDJ184KEJ	Nucleoprotein_IgG_Titer	0.38	Negative
363	NDARTW561LXG	Nucleoprotein_IgG_Titer	0.65	Negative
364	NDARCF206DCP	Nucleoprotein_IgG_Titer	0.75	Negative
365	NDARVE157FYH	Nucleoprotein_IgG_Titer	0.84	Negative
366	NDARTX610MKF	Nucleoprotein_IgG_Titer	0.33	Negative
367	NDARMY882XZU	Nucleoprotein_IgG_Titer	0.52	Negative
368	NDARVA788BU5	Nucleoprotein_IgG_Titer	0.48	Negative
369	NDARAN950DF2	Nucleoprotein_IgG_Titer	0.26	Negative
370	NDARGE369CWZ	Nucleoprotein_IgG_Titer	0.81	Negative
371	NDARZU092MJL	Nucleoprotein_IgG_Titer	0.54	Negative
372	NDARMY692EGU	Nucleoprotein_IgG_Titer	0.65	Negative
373	NDARXK939ZR8	Nucleoprotein_IgG_Titer	0.44	Negative
374	NDARUV226BKL	Nucleoprotein_IgG_Titer	0.25	Negative
375	NDARJF351PF2	Nucleoprotein_IgG_Titer	2.21	Positive
376	NDARET106ZM9	Nucleoprotein_IgG_Titer	0.5	Negative
377	NDARKC991LAL	Nucleoprotein_IgG_Titer	2.05	Positive
378	NDARTZ695DAJ	Nucleoprotein_IgG_Titer	0.53	Negative
379	NDARPJ969KB8	Nucleoprotein_IgG_Titer	0.59	Negative
380	NDARUW453JNX	Nucleoprotein_IgG_Titer
381	NDARTR019ZDA	Nucleoprotein_IgG_Titer	1.08	Positive
382	NDARTF413TV5	Nucleoprotein_IgG_Titer	0.73	Negative
383	NDARZL186NNE	Nucleoprotein_IgG_Titer	1.74	Positive
384	NDARKV859JWV	Nucleoprotein_IgG_Titer
385	NDARVU932NBE	Nucleoprotein_IgG_Titer	0.53	Negative
386	NDARDB944MX3	Nucleoprotein_IgG_Titer	2.27	Positive
387	NDARRU056LY5	Nucleoprotein_IgG_Titer	0.7	Negative
388	NDARJV322XUG	Nucleoprotein_IgG_Titer	0.86	Negative
389	NDARFK382UTP	Nucleoprotein_IgG_Titer	0.59	Negative
390	NDARGG836BUF	Nucleoprotein_IgG_Titer	0.56	Negative
391	NDARZY244CVA	Nucleoprotein_IgG_Titer	1.41	Positive
392	NDARXP106YKR	Nucleoprotein_IgG_Titer	0.82	Negative
393	NDARPD580ZR2	Nucleoprotein_IgG_Titer	0.76	Negative
394	NDARGF871WZN	Nucleoprotein_IgG_Titer	0.25	Negative
395	NDARMA057VPW	Nucleoprotein_IgG_Titer	0.86	Negative
396	NDARDC275JX2	Nucleoprotein_IgG_Titer	0.362143	Negative
397	NDARDE006BXF	Nucleoprotein_IgG_Titer	0.71	Negative
398	NDARGZ814VKN	Nucleoprotein_IgG_Titer	0.28	Negative
399	NDARHH944DLB	Nucleoprotein_IgG_Titer	0.4	Negative
400	NDARGE224AUL	Nucleoprotein_IgG_Titer	0.413476	Negative
401	NDARGN637NV2	Nucleoprotein_IgG_Titer	0.71	Negative
402	NDARTE612BEZ	Nucleoprotein_IgG_Titer	0.3	Negative
403	NDARZA085WV4	Nucleoprotein_IgG_Titer	0.56	Negative
404	NDAREV137UX9	Nucleoprotein_IgG_Titer
405	NDARLV018ZCY	Nucleoprotein_IgG_Titer	0.74	Negative
406	NDARKM485XDH	Nucleoprotein_IgG_Titer	0.533172	Negative
407	NDARFP592YXU	Nucleoprotein_IgG_Titer	0.79	Negative
408	NDARYP965YPR	Nucleoprotein_IgG_Titer
409	NDARDY984CBQ	Nucleoprotein_IgG_Titer	0.25	Negative
410	NDARUE742DBT	Nucleoprotein_IgG_Titer	0.65	Negative
411	NDARCW438WTM	Nucleoprotein_IgG_Titer	0.23	Negative
412	NDARWB340BBP	Nucleoprotein_IgG_Titer	0.37	Negative
413	NDARER546DA2	Nucleoprotein_IgG_Titer	0.300961	Negative
414	NDARXG133CLP	Nucleoprotein_IgG_Titer	0.34	Negative
415	NDARHD247JJG	Nucleoprotein_IgG_Titer	0.83	Negative
416	NDARRU916BE5	Nucleoprotein_IgG_Titer	0.31	Negative
417	NDARLH116HUT	Nucleoprotein_IgG_Titer	0.81	Negative
418	NDARBN253FFP	Nucleoprotein_IgG_Titer	0.67	Negative
419	NDARFW137WUR	Nucleoprotein_IgG_Titer	0.35	Negative
420	NDARNZ956ZJ2	Nucleoprotein_IgG_Titer	0.350233	Negative
421	NDARYT052LBY	Nucleoprotein_IgG_Titer	0.51	Negative
422	NDARHR105MR7	Nucleoprotein_IgG_Titer	0.41	Negative
423	NDARVL144KTM	Nucleoprotein_IgG_Titer	0.69	Negative
424	NDARKG797FMV	Nucleoprotein_IgG_Titer	0.49	Negative
425	NDARUA362VCT	Nucleoprotein_IgG_Titer	0.711733	Negative
426	NDARNN939JTU	Nucleoprotein_IgG_Titer	0.47	Negative
427	NDARDP904ENJ	Nucleoprotein_IgG_Titer	1.62	Positive
428	NDARFG894AM6	Nucleoprotein_IgG_Titer	1.94	Positive
429	NDARVT363NZ4	S1_Spike_IgM_Titer	0.67	Negative
430	NDARXP025XU2	S1_Spike_IgM_Titer	0.73	Negative
431	NDARTA541CHL	S1_Spike_IgM_Titer	0.76	Negative
432	NDARYX584WEW	S1_Spike_IgM_Titer	0.65	Negative
433	NDARRN099XDH	S1_Spike_IgM_Titer	0.65	Negative
434	NDARWW199NBC	S1_Spike_IgM_Titer	1.35133	Positive
435	NDARGA261TKD	S1_Spike_IgM_Titer	0.33	Negative
436	NDARDT443MJ2	S1_Spike_IgM_Titer	0.47	Negative
437	NDAREV905EK2	S1_Spike_IgM_Titer	0.87	Negative
438	NDARMY100TX4	S1_Spike_IgM_Titer	0.75	Negative
439	NDARKM551WHK	S1_Spike_IgM_Titer	1.06	Positive
440	NDARVU798PBP	S1_Spike_IgM_Titer	1.414	Positive
441	NDAREP147TM8	S1_Spike_IgM_Titer	0.22	Negative
442	NDARGK845PPT	S1_Spike_IgM_Titer	0.46	Negative
443	NDARUH648LB0	S1_Spike_IgM_Titer	0.82	Negative
444	NDARYA093RAW	S1_Spike_IgM_Titer
445	NDARKM242WNX	S1_Spike_IgM_Titer	0.32	Negative
446	NDARUV480GNP	S1_Spike_IgM_Titer	0.43	Negative
447	NDARKD194FB3	S1_Spike_IgM_Titer	0.74	Negative
448	NDARLU252KTF	S1_Spike_IgM_Titer	1.29	Positive
449	NDARKC651BVE	S1_Spike_IgM_Titer	0.73	Negative
450	NDARMP517GPP	S1_Spike_IgM_Titer	0.32	Negative
451	NDARWC696FZY	S1_Spike_IgM_Titer	0.28	Negative
452	NDARUP696VA0	S1_Spike_IgM_Titer	1.9	Positive
453	NDARFH529VBW	S1_Spike_IgM_Titer	0.55	Negative
454	NDARPF169NN8	S1_Spike_IgM_Titer	0.62	Negative
455	NDARZB856JD5	S1_Spike_IgM_Titer	0.42	Negative
456	NDARWM117HWP	S1_Spike_IgM_Titer	1.65	Positive
457	NDARPN227BWB	S1_Spike_IgM_Titer	0.472	Negative
458	NDARXA853YXN	S1_Spike_IgM_Titer	0.67	Negative
459	NDARPH056WHC	S1_Spike_IgM_Titer	0.78	Negative
460	NDARTN136WJG	S1_Spike_IgM_Titer	0.75	Negative
461	NDARVY937XDT	S1_Spike_IgM_Titer	0.31	Negative
462	NDARVL085WD3	S1_Spike_IgM_Titer	0.48	Negative
463	NDARDY944TNH	S1_Spike_IgM_Titer	0.39	Negative
464	NDARVW400YFZ	S1_Spike_IgM_Titer	0.49	Negative
465	NDARFV956TLY	S1_Spike_IgM_Titer	1.82832	Positive
466	NDARJN743HYT	S1_Spike_IgM_Titer	0.49	Negative
467	NDARGB033CZK	S1_Spike_IgM_Titer	0.26	Negative
468	NDARZL761EJQ	S1_Spike_IgM_Titer	0.6	Negative
469	NDARDJ184KEJ	S1_Spike_IgM_Titer	0.6	Negative
470	NDARTW561LXG	S1_Spike_IgM_Titer	0.67	Negative
471	NDARCF206DCP	S1_Spike_IgM_Titer	1.59	Positive
472	NDARVE157FYH	S1_Spike_IgM_Titer	0.35	Negative
473	NDARTX610MKF	S1_Spike_IgM_Titer	0.86	Negative
474	NDARMY882XZU	S1_Spike_IgM_Titer	0.62	Negative
475	NDARVA788BU5	S1_Spike_IgM_Titer	0.25	Negative
476	NDARAN950DF2	S1_Spike_IgM_Titer	0.35	Negative
477	NDARGE369CWZ	S1_Spike_IgM_Titer	0.83	Negative
478	NDARZU092MJL	S1_Spike_IgM_Titer	0.46	Negative
479	NDARMY692EGU	S1_Spike_IgM_Titer	0.86	Negative
480	NDARXK939ZR8	S1_Spike_IgM_Titer	0.7	Negative
481	NDARUV226BKL	S1_Spike_IgM_Titer	0.59	Negative
482	NDARJF351PF2	S1_Spike_IgM_Titer	1.4	Positive
483	NDARET106ZM9	S1_Spike_IgM_Titer	0.74	Negative
484	NDARKC991LAL	S1_Spike_IgM_Titer	0.85	Negative
485	NDARTZ695DAJ	S1_Spike_IgM_Titer	0.54	Negative
486	NDARPJ969KB8	S1_Spike_IgM_Titer	0.61	Negative
487	NDARUW453JNX	S1_Spike_IgM_Titer
488	NDARTR019ZDA	S1_Spike_IgM_Titer	1.3	Positive
489	NDARTF413TV5	S1_Spike_IgM_Titer	0.46	Negative
490	NDARZL186NNE	S1_Spike_IgM_Titer	0.27	Negative
491	NDARKV859JWV	S1_Spike_IgM_Titer
492	NDARVU932NBE	S1_Spike_IgM_Titer	0.8	Negative
493	NDARDB944MX3	S1_Spike_IgM_Titer	0.36	Negative
494	NDARRU056LY5	S1_Spike_IgM_Titer	0.55	Negative
495	NDARJV322XUG	S1_Spike_IgM_Titer	0.38	Negative
496	NDARFK382UTP	S1_Spike_IgM_Titer	0.71	Negative
497	NDARGG836BUF	S1_Spike_IgM_Titer	0.69	Negative
498	NDARZY244CVA	S1_Spike_IgM_Titer	1.87	Positive
499	NDARXP106YKR	S1_Spike_IgM_Titer	0.41	Negative
500	NDARPD580ZR2	S1_Spike_IgM_Titer	0.54	Negative
501	NDARGF871WZN	S1_Spike_IgM_Titer	0.73	Negative
502	NDARMA057VPW	S1_Spike_IgM_Titer	0.5	Negative
503	NDARDC275JX2	S1_Spike_IgM_Titer	0.611467	Negative
504	NDARDE006BXF	S1_Spike_IgM_Titer	0.63	Negative
505	NDARGZ814VKN	S1_Spike_IgM_Titer	0.86	Negative
506	NDARHH944DLB	S1_Spike_IgM_Titer	0.79	Negative
507	NDARGE224AUL	S1_Spike_IgM_Titer	1.36757	Positive
508	NDARGN637NV2	S1_Spike_IgM_Titer	0.28	Negative
509	NDARTE612BEZ	S1_Spike_IgM_Titer	0.31	Negative
510	NDARZA085WV4	S1_Spike_IgM_Titer	0.53	Negative
511	NDAREV137UX9	S1_Spike_IgM_Titer
512	NDARLV018ZCY	S1_Spike_IgM_Titer	0.84	Negative
513	NDARKM485XDH	S1_Spike_IgM_Titer	0.888946	Negative
514	NDARFP592YXU	S1_Spike_IgM_Titer	0.56	Negative
515	NDARYP965YPR	S1_Spike_IgM_Titer
516	NDARDY984CBQ	S1_Spike_IgM_Titer	0.28	Negative
517	NDARUE742DBT	S1_Spike_IgM_Titer	0.28	Negative
518	NDARCW438WTM	S1_Spike_IgM_Titer	0.42	Negative
519	NDARWB340BBP	S1_Spike_IgM_Titer	0.85	Negative
520	NDARER546DA2	S1_Spike_IgM_Titer	0.23742	Negative
521	NDARXG133CLP	S1_Spike_IgM_Titer	0.44	Negative
522	NDARHD247JJG	S1_Spike_IgM_Titer	0.69	Negative
523	NDARRU916BE5	S1_Spike_IgM_Titer	0.82	Negative
524	NDARLH116HUT	S1_Spike_IgM_Titer	0.86	Negative
525	NDARBN253FFP	S1_Spike_IgM_Titer	0.53	Negative
526	NDARFW137WUR	S1_Spike_IgM_Titer	0.44	Negative
527	NDARNZ956ZJ2	S1_Spike_IgM_Titer	0.632333	Negative
528	NDARYT052LBY	S1_Spike_IgM_Titer	0.3	Negative
529	NDARHR105MR7	S1_Spike_IgM_Titer	0.74	Negative
530	NDARVL144KTM	S1_Spike_IgM_Titer	0.73	Negative
531	NDARKG797FMV	S1_Spike_IgM_Titer	0.24	Negative
532	NDARUA362VCT	S1_Spike_IgM_Titer	0.242667	Negative
533	NDARNN939JTU	S1_Spike_IgM_Titer	0.78	Negative
534	NDARDP904ENJ	S1_Spike_IgM_Titer	0.68	Negative
535	NDARFG894AM6	S1_Spike_IgM_Titer	0.39	Negative
536	NDARVT363NZ4	S2_Spike_IgM_Titer	0.35	Negative
537	NDARXP025XU2	S2_Spike_IgM_Titer	0.75	Negative
538	NDARTA541CHL	S2_Spike_IgM_Titer	0.75	Negative
539	NDARYX584WEW	S2_Spike_IgM_Titer	0.61	Negative
540	NDARRN099XDH	S2_Spike_IgM_Titer	0.39	Negative
541	NDARWW199NBC	S2_Spike_IgM_Titer	1.20281	Positive
542	NDARGA261TKD	S2_Spike_IgM_Titer	0.36	Negative
543	NDARDT443MJ2	S2_Spike_IgM_Titer	0.85	Negative
544	NDAREV905EK2	S2_Spike_IgM_Titer	0.29	Negative
545	NDARMY100TX4	S2_Spike_IgM_Titer	0.22	Negative
546	NDARKM551WHK	S2_Spike_IgM_Titer	1.47	Positive
547	NDARVU798PBP	S2_Spike_IgM_Titer	0.786528	Negative
548	NDAREP147TM8	S2_Spike_IgM_Titer	1.99	Positive
549	NDARGK845PPT	S2_Spike_IgM_Titer	0.37	Negative
550	NDARUH648LB0	S2_Spike_IgM_Titer	0.41	Negative
551	NDARYA093RAW	S2_Spike_IgM_Titer
552	NDARKM242WNX	S2_Spike_IgM_Titer	0.55	Negative
553	NDARUV480GNP	S2_Spike_IgM_Titer	0.22	Negative
554	NDARKD194FB3	S2_Spike_IgM_Titer	0.86	Negative
555	NDARLU252KTF	S2_Spike_IgM_Titer	1.13	Positive
556	NDARKC651BVE	S2_Spike_IgM_Titer	0.36	Negative
557	NDARMP517GPP	S2_Spike_IgM_Titer	0.52	Negative
558	NDARWC696FZY	S2_Spike_IgM_Titer	0.63	Negative
559	NDARUP696VA0	S2_Spike_IgM_Titer	1.08	Positive
560	NDARFH529VBW	S2_Spike_IgM_Titer	0.26	Negative
561	NDARPF169NN8	S2_Spike_IgM_Titer	0.24	Negative
562	NDARZB856JD5	S2_Spike_IgM_Titer	0.84	Negative
563	NDARWM117HWP	S2_Spike_IgM_Titer	0.62	Negative
564	NDARPN227BWB	S2_Spike_IgM_Titer	0.56092	Negative
565	NDARXA853YXN	S2_Spike_IgM_Titer	0.59	Negative
566	NDARPH056WHC	S2_Spike_IgM_Titer	0.23	Negative
567	NDARTN136WJG	S2_Spike_IgM_Titer	0.53	Negative
568	NDARVY937XDT	S2_Spike_IgM_Titer	0.27	Negative
569	NDARVL085WD3	S2_Spike_IgM_Titer	0.76	Negative
570	NDARDY944TNH	S2_Spike_IgM_Titer	0.28	Negative
571	NDARVW400YFZ	S2_Spike_IgM_Titer	0.73	Negative
572	NDARFV956TLY	S2_Spike_IgM_Titer	1.46176	Positive
573	NDARJN743HYT	S2_Spike_IgM_Titer	0.55	Negative
574	NDARGB033CZK	S2_Spike_IgM_Titer	0.63	Negative
575	NDARZL761EJQ	S2_Spike_IgM_Titer	0.44	Negative
576	NDARDJ184KEJ	S2_Spike_IgM_Titer	0.43	Negative
577	NDARTW561LXG	S2_Spike_IgM_Titer	0.8	Negative
578	NDARCF206DCP	S2_Spike_IgM_Titer	1.29	Positive
579	NDARVE157FYH	S2_Spike_IgM_Titer	0.3	Negative
580	NDARTX610MKF	S2_Spike_IgM_Titer	0.85	Negative
581	NDARMY882XZU	S2_Spike_IgM_Titer	0.81	Negative
582	NDARVA788BU5	S2_Spike_IgM_Titer	0.32	Negative
583	NDARAN950DF2	S2_Spike_IgM_Titer	0.42	Negative
584	NDARGE369CWZ	S2_Spike_IgM_Titer	0.58	Negative
585	NDARZU092MJL	S2_Spike_IgM_Titer	0.26	Negative
586	NDARMY692EGU	S2_Spike_IgM_Titer	0.29	Negative
587	NDARXK939ZR8	S2_Spike_IgM_Titer	0.25	Negative
588	NDARUV226BKL	S2_Spike_IgM_Titer	0.86	Negative
589	NDARJF351PF2	S2_Spike_IgM_Titer	1.6	Positive
590	NDARET106ZM9	S2_Spike_IgM_Titer	0.32	Negative
591	NDARKC991LAL	S2_Spike_IgM_Titer	0.72	Negative
592	NDARTZ695DAJ	S2_Spike_IgM_Titer	0.35	Negative
593	NDARPJ969KB8	S2_Spike_IgM_Titer	0.43	Negative
594	NDARUW453JNX	S2_Spike_IgM_Titer
595	NDARTR019ZDA	S2_Spike_IgM_Titer	1.57	Positive
596	NDARTF413TV5	S2_Spike_IgM_Titer	0.41	Negative
597	NDARZL186NNE	S2_Spike_IgM_Titer	1.27	Positive
598	NDARKV859JWV	S2_Spike_IgM_Titer
599	NDARVU932NBE	S2_Spike_IgM_Titer	0.69	Negative
600	NDARDB944MX3	S2_Spike_IgM_Titer	0.75	Negative
601	NDARRU056LY5	S2_Spike_IgM_Titer	0.63	Negative
602	NDARJV322XUG	S2_Spike_IgM_Titer	0.78	Negative
603	NDARFK382UTP	S2_Spike_IgM_Titer	0.67	Negative
604	NDARGG836BUF	S2_Spike_IgM_Titer	0.55	Negative
605	NDARZY244CVA	S2_Spike_IgM_Titer	0.77	Negative
606	NDARXP106YKR	S2_Spike_IgM_Titer	0.29	Negative
607	NDARPD580ZR2	S2_Spike_IgM_Titer	0.71	Negative
608	NDARGF871WZN	S2_Spike_IgM_Titer	0.65	Negative
609	NDARMA057VPW	S2_Spike_IgM_Titer	0.47	Negative
610	NDARDC275JX2	S2_Spike_IgM_Titer	0.474304	Negative
611	NDARDE006BXF	S2_Spike_IgM_Titer	0.61	Negative
612	NDARGZ814VKN	S2_Spike_IgM_Titer	0.64	Negative
613	NDARHH944DLB	S2_Spike_IgM_Titer	0.23	Negative
614	NDARGE224AUL	S2_Spike_IgM_Titer	0.961086	Negative
615	NDARGN637NV2	S2_Spike_IgM_Titer	0.27	Negative
616	NDARTE612BEZ	S2_Spike_IgM_Titer	0.43	Negative
617	NDARZA085WV4	S2_Spike_IgM_Titer	0.35	Negative
618	NDAREV137UX9	S2_Spike_IgM_Titer
619	NDARLV018ZCY	S2_Spike_IgM_Titer	0.25	Negative
620	NDARKM485XDH	S2_Spike_IgM_Titer	1.40169	Positive
621	NDARFP592YXU	S2_Spike_IgM_Titer	0.31	Negative
622	NDARYP965YPR	S2_Spike_IgM_Titer
623	NDARDY984CBQ	S2_Spike_IgM_Titer	0.29	Negative
624	NDARUE742DBT	S2_Spike_IgM_Titer	0.84	Negative
625	NDARCW438WTM	S2_Spike_IgM_Titer	0.61	Negative
626	NDARWB340BBP	S2_Spike_IgM_Titer	0.22	Negative
627	NDARER546DA2	S2_Spike_IgM_Titer	0.478918	Negative
628	NDARXG133CLP	S2_Spike_IgM_Titer	0.75	Negative
629	NDARHD247JJG	S2_Spike_IgM_Titer	0.22	Negative
630	NDARRU916BE5	S2_Spike_IgM_Titer	0.56	Negative
631	NDARLH116HUT	S2_Spike_IgM_Titer	0.8	Negative
632	NDARBN253FFP	S2_Spike_IgM_Titer	0.74	Negative
633	NDARFW137WUR	S2_Spike_IgM_Titer	0.63	Negative
634	NDARNZ956ZJ2	S2_Spike_IgM_Titer	0.29756	Negative
635	NDARYT052LBY	S2_Spike_IgM_Titer	0.36	Negative
636	NDARHR105MR7	S2_Spike_IgM_Titer	0.83	Negative
637	NDARVL144KTM	S2_Spike_IgM_Titer	0.52	Negative
638	NDARKG797FMV	S2_Spike_IgM_Titer	0.51	Negative
639	NDARUA362VCT	S2_Spike_IgM_Titer	0.181528	Negative
640	NDARNN939JTU	S2_Spike_IgM_Titer	0.39	Negative
641	NDARDP904ENJ	S2_Spike_IgM_Titer	0.87	Negative
642	NDARFG894AM6	S2_Spike_IgM_Titer	0.24	Negative
643	NDARVT363NZ4	RBD_IgM_Titer	0.72	Negative
644	NDARXP025XU2	RBD_IgM_Titer	0.86	Negative
645	NDARTA541CHL	RBD_IgM_Titer	0.8	Negative
646	NDARYX584WEW	RBD_IgM_Titer	0.46	Negative
647	NDARRN099XDH	RBD_IgM_Titer	0.58	Negative
648	NDARWW199NBC	RBD_IgM_Titer	0.697391	Negative
649	NDARGA261TKD	RBD_IgM_Titer	0.76	Negative
650	NDARDT443MJ2	RBD_IgM_Titer	0.41	Negative
651	NDAREV905EK2	RBD_IgM_Titer	0.7	Negative
652	NDARMY100TX4	RBD_IgM_Titer	0.24	Negative
653	NDARKM551WHK	RBD_IgM_Titer	1.29	Positive
654	NDARVU798PBP	RBD_IgM_Titer	1.3305	Positive
655	NDAREP147TM8	RBD_IgM_Titer	0.62	Negative
656	NDARGK845PPT	RBD_IgM_Titer	0.35	Negative
657	NDARUH648LB0	RBD_IgM_Titer	0.67	Negative
658	NDARYA093RAW	RBD_IgM_Titer
659	NDARKM242WNX	RBD_IgM_Titer	0.5	Negative
660	NDARUV480GNP	RBD_IgM_Titer	0.27	Negative
661	NDARKD194FB3	RBD_IgM_Titer	0.72	Negative
662	NDARLU252KTF	RBD_IgM_Titer	0.74	Negative
663	NDARKC651BVE	RBD_IgM_Titer	0.28	Negative
664	NDARMP517GPP	RBD_IgM_Titer	0.86	Negative
665	NDARWC696FZY	RBD_IgM_Titer	0.58	Negative
666	NDARUP696VA0	RBD_IgM_Titer	1.2	Positive
667	NDARFH529VBW	RBD_IgM_Titer	0.56	Negative
668	NDARPF169NN8	RBD_IgM_Titer	0.86	Negative
669	NDARZB856JD5	RBD_IgM_Titer	0.59	Negative
670	NDARWM117HWP	RBD_IgM_Titer	1.25	Positive
671	NDARPN227BWB	RBD_IgM_Titer	0.37972	Negative
672	NDARXA853YXN	RBD_IgM_Titer	0.87	Negative
673	NDARPH056WHC	RBD_IgM_Titer	0.64	Negative
674	NDARTN136WJG	RBD_IgM_Titer	0.33	Negative
675	NDARVY937XDT	RBD_IgM_Titer	0.45	Negative
676	NDARVL085WD3	RBD_IgM_Titer	0.68	Negative
677	NDARDY944TNH	RBD_IgM_Titer	0.64	Negative
678	NDARVW400YFZ	RBD_IgM_Titer	0.78	Negative
679	NDARFV956TLY	RBD_IgM_Titer	1.1108	Positive
680	NDARJN743HYT	RBD_IgM_Titer	0.84	Negative
681	NDARGB033CZK	RBD_IgM_Titer	0.67	Negative
682	NDARZL761EJQ	RBD_IgM_Titer	0.72	Negative
683	NDARDJ184KEJ	RBD_IgM_Titer	0.45	Negative
684	NDARTW561LXG	RBD_IgM_Titer	0.43	Negative
685	NDARCF206DCP	RBD_IgM_Titer	0.8	Negative
686	NDARVE157FYH	RBD_IgM_Titer	0.68	Negative
687	NDARTX610MKF	RBD_IgM_Titer	0.74	Negative
688	NDARMY882XZU	RBD_IgM_Titer	0.81	Negative
689	NDARVA788BU5	RBD_IgM_Titer	0.36	Negative
690	NDARAN950DF2	RBD_IgM_Titer	0.39	Negative
691	NDARGE369CWZ	RBD_IgM_Titer	0.32	Negative
692	NDARZU092MJL	RBD_IgM_Titer	0.86	Negative
693	NDARMY692EGU	RBD_IgM_Titer	0.49	Negative
694	NDARXK939ZR8	RBD_IgM_Titer	0.26	Negative
695	NDARUV226BKL	RBD_IgM_Titer	0.38	Negative
696	NDARJF351PF2	RBD_IgM_Titer	1.68	Positive
697	NDARET106ZM9	RBD_IgM_Titer	0.85	Negative
698	NDARKC991LAL	RBD_IgM_Titer	0.74	Negative
699	NDARTZ695DAJ	RBD_IgM_Titer	0.37	Negative
700	NDARPJ969KB8	RBD_IgM_Titer	0.49	Negative
701	NDARUW453JNX	RBD_IgM_Titer
702	NDARTR019ZDA	RBD_IgM_Titer	1.87	Positive
703	NDARTF413TV5	RBD_IgM_Titer	0.83	Negative
704	NDARZL186NNE	RBD_IgM_Titer	0.82	Negative
705	NDARKV859JWV	RBD_IgM_Titer
706	NDARVU932NBE	RBD_IgM_Titer	0.6	Negative
707	NDARDB944MX3	RBD_IgM_Titer	0.37	Negative
708	NDARRU056LY5	RBD_IgM_Titer	0.73	Negative
709	NDARJV322XUG	RBD_IgM_Titer	0.38	Negative
710	NDARFK382UTP	RBD_IgM_Titer	0.33	Negative
711	NDARGG836BUF	RBD_IgM_Titer	0.29	Negative
712	NDARZY244CVA	RBD_IgM_Titer	2.08	Positive
713	NDARXP106YKR	RBD_IgM_Titer	0.87	Negative
714	NDARPD580ZR2	RBD_IgM_Titer	0.27	Negative
715	NDARGF871WZN	RBD_IgM_Titer	0.78	Negative
716	NDARMA057VPW	RBD_IgM_Titer	0.57	Negative
717	NDARDC275JX2	RBD_IgM_Titer	0.490889	Negative
718	NDARDE006BXF	RBD_IgM_Titer	0.75	Negative
719	NDARGZ814VKN	RBD_IgM_Titer	0.62	Negative
720	NDARHH944DLB	RBD_IgM_Titer	0.42	Negative
721	NDARGE224AUL	RBD_IgM_Titer	0.74447	Negative
722	NDARGN637NV2	RBD_IgM_Titer	0.63	Negative
723	NDARTE612BEZ	RBD_IgM_Titer	0.41	Negative
724	NDARZA085WV4	RBD_IgM_Titer	0.61	Negative
725	NDAREV137UX9	RBD_IgM_Titer
726	NDARLV018ZCY	RBD_IgM_Titer	0.53	Negative
727	NDARKM485XDH	RBD_IgM_Titer	0.59352	Negative
728	NDARFP592YXU	RBD_IgM_Titer	0.7	Negative
729	NDARYP965YPR	RBD_IgM_Titer
730	NDARDY984CBQ	RBD_IgM_Titer	0.69	Negative
731	NDARUE742DBT	RBD_IgM_Titer	0.57	Negative
732	NDARCW438WTM	RBD_IgM_Titer	0.51	Negative
733	NDARWB340BBP	RBD_IgM_Titer	0.5	Negative
734	NDARER546DA2	RBD_IgM_Titer	0.159029	Negative
735	NDARXG133CLP	RBD_IgM_Titer	0.59	Negative
736	NDARHD247JJG	RBD_IgM_Titer	0.73	Negative
737	NDARRU916BE5	RBD_IgM_Titer	0.39	Negative
738	NDARLH116HUT	RBD_IgM_Titer	0.83	Negative
739	NDARBN253FFP	RBD_IgM_Titer	0.44	Negative
740	NDARFW137WUR	RBD_IgM_Titer	0.75	Negative
741	NDARNZ956ZJ2	RBD_IgM_Titer	0.36724	Negative
742	NDARYT052LBY	RBD_IgM_Titer	0.34	Negative
743	NDARHR105MR7	RBD_IgM_Titer	0.75	Negative
744	NDARVL144KTM	RBD_IgM_Titer	0.56	Negative
745	NDARKG797FMV	RBD_IgM_Titer	0.33	Negative
746	NDARUA362VCT	RBD_IgM_Titer	0.211667	Negative
747	NDARNN939JTU	RBD_IgM_Titer	0.54	Negative
748	NDARDP904ENJ	RBD_IgM_Titer	0.27	Negative
749	NDARFG894AM6	RBD_IgM_Titer	0.22	Negative
750	NDARVT363NZ4	Nucleoprotein_IgM_Titer	0.86	Negative
751	NDARXP025XU2	Nucleoprotein_IgM_Titer	0.41	Negative
752	NDARTA541CHL	Nucleoprotein_IgM_Titer	0.65	Negative
753	NDARYX584WEW	Nucleoprotein_IgM_Titer	0.77	Negative
754	NDARRN099XDH	Nucleoprotein_IgM_Titer	0.49	Negative
755	NDARWW199NBC	Nucleoprotein_IgM_Titer	1.04042	Positive
756	NDARGA261TKD	Nucleoprotein_IgM_Titer	0.24	Negative
757	NDARDT443MJ2	Nucleoprotein_IgM_Titer	0.71	Negative
758	NDAREV905EK2	Nucleoprotein_IgM_Titer	0.27	Negative
759	NDARMY100TX4	Nucleoprotein_IgM_Titer	0.33	Negative
760	NDARKM551WHK	Nucleoprotein_IgM_Titer	1.3	Positive
761	NDARVU798PBP	Nucleoprotein_IgM_Titer	1.26434	Positive
762	NDAREP147TM8	Nucleoprotein_IgM_Titer	1.49	Positive
763	NDARGK845PPT	Nucleoprotein_IgM_Titer	0.86	Negative
764	NDARUH648LB0	Nucleoprotein_IgM_Titer	0.42	Negative
765	NDARYA093RAW	Nucleoprotein_IgM_Titer
766	NDARKM242WNX	Nucleoprotein_IgM_Titer	0.41	Negative
767	NDARUV480GNP	Nucleoprotein_IgM_Titer	0.31	Negative
768	NDARKD194FB3	Nucleoprotein_IgM_Titer	0.66	Negative
769	NDARLU252KTF	Nucleoprotein_IgM_Titer	0.55	Negative
770	NDARKC651BVE	Nucleoprotein_IgM_Titer	0.79	Negative
771	NDARMP517GPP	Nucleoprotein_IgM_Titer	0.33	Negative
772	NDARWC696FZY	Nucleoprotein_IgM_Titer	0.62	Negative
773	NDARUP696VA0	Nucleoprotein_IgM_Titer	0.52	Negative
774	NDARFH529VBW	Nucleoprotein_IgM_Titer	0.83	Negative
775	NDARPF169NN8	Nucleoprotein_IgM_Titer	0.58	Negative
776	NDARZB856JD5	Nucleoprotein_IgM_Titer	0.29	Negative
777	NDARWM117HWP	Nucleoprotein_IgM_Titer	0.52	Negative
778	NDARPN227BWB	Nucleoprotein_IgM_Titer	0.377889	Negative
779	NDARXA853YXN	Nucleoprotein_IgM_Titer	0.83	Negative
780	NDARPH056WHC	Nucleoprotein_IgM_Titer	0.25	Negative
781	NDARTN136WJG	Nucleoprotein_IgM_Titer	0.63	Negative
782	NDARVY937XDT	Nucleoprotein_IgM_Titer	0.48	Negative
783	NDARVL085WD3	Nucleoprotein_IgM_Titer	0.59	Negative
784	NDARDY944TNH	Nucleoprotein_IgM_Titer	0.45	Negative
785	NDARVW400YFZ	Nucleoprotein_IgM_Titer	0.5	Negative
786	NDARFV956TLY	Nucleoprotein_IgM_Titer	1.56138	Positive
787	NDARJN743HYT	Nucleoprotein_IgM_Titer	0.57	Negative
788	NDARGB033CZK	Nucleoprotein_IgM_Titer	0.74	Negative
789	NDARZL761EJQ	Nucleoprotein_IgM_Titer	0.42	Negative
790	NDARDJ184KEJ	Nucleoprotein_IgM_Titer	0.83	Negative
791	NDARTW561LXG	Nucleoprotein_IgM_Titer	0.7	Negative
792	NDARCF206DCP	Nucleoprotein_IgM_Titer	2.07	Positive
793	NDARVE157FYH	Nucleoprotein_IgM_Titer	0.68	Negative
794	NDARTX610MKF	Nucleoprotein_IgM_Titer	0.8	Negative
795	NDARMY882XZU	Nucleoprotein_IgM_Titer	0.61	Negative
796	NDARVA788BU5	Nucleoprotein_IgM_Titer	0.63	Negative
797	NDARAN950DF2	Nucleoprotein_IgM_Titer	0.44	Negative
798	NDARGE369CWZ	Nucleoprotein_IgM_Titer	0.67	Negative
799	NDARZU092MJL	Nucleoprotein_IgM_Titer	0.58	Negative
800	NDARMY692EGU	Nucleoprotein_IgM_Titer	0.46	Negative
801	NDARXK939ZR8	Nucleoprotein_IgM_Titer	0.42	Negative
802	NDARUV226BKL	Nucleoprotein_IgM_Titer	0.26	Negative
803	NDARJF351PF2	Nucleoprotein_IgM_Titer	0.48	Negative
804	NDARET106ZM9	Nucleoprotein_IgM_Titer	0.37	Negative
805	NDARKC991LAL	Nucleoprotein_IgM_Titer	0.57	Negative
806	NDARTZ695DAJ	Nucleoprotein_IgM_Titer	0.82	Negative
807	NDARPJ969KB8	Nucleoprotein_IgM_Titer	0.53	Negative
808	NDARUW453JNX	Nucleoprotein_IgM_Titer
809	NDARTR019ZDA	Nucleoprotein_IgM_Titer	0.78	Negative
810	NDARTF413TV5	Nucleoprotein_IgM_Titer	0.84	Negative
811	NDARZL186NNE	Nucleoprotein_IgM_Titer	0.78	Negative
812	NDARKV859JWV	Nucleoprotein_IgM_Titer
813	NDARVU932NBE	Nucleoprotein_IgM_Titer	0.67	Negative
814	NDARDB944MX3	Nucleoprotein_IgM_Titer	0.74	Negative
815	NDARRU056LY5	Nucleoprotein_IgM_Titer	0.79	Negative
816	NDARJV322XUG	Nucleoprotein_IgM_Titer	0.69	Negative
817	NDARFK382UTP	Nucleoprotein_IgM_Titer	0.73	Negative
818	NDARGG836BUF	Nucleoprotein_IgM_Titer	0.29	Negative
819	NDARZY244CVA	Nucleoprotein_IgM_Titer	0.26	Negative
820	NDARXP106YKR	Nucleoprotein_IgM_Titer	0.76	Negative
821	NDARPD580ZR2	Nucleoprotein_IgM_Titer	0.79	Negative
822	NDARGF871WZN	Nucleoprotein_IgM_Titer	0.29	Negative
823	NDARMA057VPW	Nucleoprotein_IgM_Titer	0.77	Negative
824	NDARDC275JX2	Nucleoprotein_IgM_Titer	1.18014	Positive
825	NDARDE006BXF	Nucleoprotein_IgM_Titer	0.42	Negative
826	NDARGZ814VKN	Nucleoprotein_IgM_Titer	0.43	Negative
827	NDARHH944DLB	Nucleoprotein_IgM_Titer	0.76	Negative
828	NDARGE224AUL	Nucleoprotein_IgM_Titer	1.55776	Positive
829	NDARGN637NV2	Nucleoprotein_IgM_Titer	0.67	Negative
830	NDARTE612BEZ	Nucleoprotein_IgM_Titer	0.61	Negative
831	NDARZA085WV4	Nucleoprotein_IgM_Titer	0.7	Negative
832	NDAREV137UX9	Nucleoprotein_IgM_Titer
833	NDARLV018ZCY	Nucleoprotein_IgM_Titer	0.45	Negative
834	NDARKM485XDH	Nucleoprotein_IgM_Titer	0.843511	Negative
835	NDARFP592YXU	Nucleoprotein_IgM_Titer	0.35	Negative
836	NDARYP965YPR	Nucleoprotein_IgM_Titer
837	NDARDY984CBQ	Nucleoprotein_IgM_Titer	0.22	Negative
838	NDARUE742DBT	Nucleoprotein_IgM_Titer	0.35	Negative
839	NDARCW438WTM	Nucleoprotein_IgM_Titer	0.62	Negative
840	NDARWB340BBP	Nucleoprotein_IgM_Titer	0.8	Negative
841	NDARER546DA2	Nucleoprotein_IgM_Titer	0.191754	Negative
842	NDARXG133CLP	Nucleoprotein_IgM_Titer	0.32	Negative
843	NDARHD247JJG	Nucleoprotein_IgM_Titer	1.79	Positive
844	NDARRU916BE5	Nucleoprotein_IgM_Titer	0.29	Negative
845	NDARLH116HUT	Nucleoprotein_IgM_Titer	0.24	Negative
846	NDARBN253FFP	Nucleoprotein_IgM_Titer	0.42	Negative
847	NDARFW137WUR	Nucleoprotein_IgM_Titer	0.73	Negative
848	NDARNZ956ZJ2	Nucleoprotein_IgM_Titer	0.566556	Negative
849	NDARYT052LBY	Nucleoprotein_IgM_Titer	0.64	Negative
850	NDARHR105MR7	Nucleoprotein_IgM_Titer	0.53	Negative
851	NDARVL144KTM	Nucleoprotein_IgM_Titer	1.65	Positive
852	NDARKG797FMV	Nucleoprotein_IgM_Titer	0.75	Negative
853	NDARUA362VCT	Nucleoprotein_IgM_Titer	0.297771	Negative
854	NDARNN939JTU	Nucleoprotein_IgM_Titer	0.74	Negative
855	NDARDP904ENJ	Nucleoprotein_IgM_Titer	0.47	Negative
856	NDARFG894AM6	Nucleoprotein_IgM_Titer	0.45	Negative
857	NDARVT363NZ4	S1_Spike_IgA_Titer	0.55	Negative
858	NDARXP025XU2	S1_Spike_IgA_Titer	0.72	Negative
859	NDARTA541CHL	S1_Spike_IgA_Titer	0.42	Negative
860	NDARYX584WEW	S1_Spike_IgA_Titer	0.45	Negative
861	NDARRN099XDH	S1_Spike_IgA_Titer	0.69	Negative
862	NDARWW199NBC	S1_Spike_IgA_Titer	0.246981	Negative
863	NDARGA261TKD	S1_Spike_IgA_Titer	0.87	Negative
864	NDARDT443MJ2	S1_Spike_IgA_Titer	0.8	Negative
865	NDAREV905EK2	S1_Spike_IgA_Titer	0.26	Negative
866	NDARMY100TX4	S1_Spike_IgA_Titer	0.67	Negative
867	NDARKM551WHK	S1_Spike_IgA_Titer	0.33	Negative
868	NDARVU798PBP	S1_Spike_IgA_Titer	0.344667	Negative
869	NDAREP147TM8	S1_Spike_IgA_Titer	0.27	Negative
870	NDARGK845PPT	S1_Spike_IgA_Titer	0.76	Negative
871	NDARUH648LB0	S1_Spike_IgA_Titer	0.85	Negative
872	NDARYA093RAW	S1_Spike_IgA_Titer
873	NDARKM242WNX	S1_Spike_IgA_Titer	0.41	Negative
874	NDARUV480GNP	S1_Spike_IgA_Titer	0.23	Negative
875	NDARKD194FB3	S1_Spike_IgA_Titer	0.27	Negative
876	NDARLU252KTF	S1_Spike_IgA_Titer	0.34	Negative
877	NDARKC651BVE	S1_Spike_IgA_Titer	0.3	Negative
878	NDARMP517GPP	S1_Spike_IgA_Titer	0.7	Negative
879	NDARWC696FZY	S1_Spike_IgA_Titer	0.32	Negative
880	NDARUP696VA0	S1_Spike_IgA_Titer	0.26	Negative
881	NDARFH529VBW	S1_Spike_IgA_Titer	0.72	Negative
882	NDARPF169NN8	S1_Spike_IgA_Titer	0.7	Negative
883	NDARZB856JD5	S1_Spike_IgA_Titer	0.77	Negative
884	NDARWM117HWP	S1_Spike_IgA_Titer	0.45	Negative
885	NDARPN227BWB	S1_Spike_IgA_Titer	1.0465	Positive
886	NDARXA853YXN	S1_Spike_IgA_Titer	0.81	Negative
887	NDARPH056WHC	S1_Spike_IgA_Titer	0.7	Negative
888	NDARTN136WJG	S1_Spike_IgA_Titer	0.49	Negative
889	NDARVY937XDT	S1_Spike_IgA_Titer	0.54	Negative
890	NDARVL085WD3	S1_Spike_IgA_Titer	0.36	Negative
891	NDARDY944TNH	S1_Spike_IgA_Titer	0.69	Negative
892	NDARVW400YFZ	S1_Spike_IgA_Titer	0.59	Negative
893	NDARFV956TLY	S1_Spike_IgA_Titer	0.188995	Negative
894	NDARJN743HYT	S1_Spike_IgA_Titer	0.53	Negative
895	NDARGB033CZK	S1_Spike_IgA_Titer	0.66	Negative
896	NDARZL761EJQ	S1_Spike_IgA_Titer	0.8	Negative
897	NDARDJ184KEJ	S1_Spike_IgA_Titer	0.52	Negative
898	NDARTW561LXG	S1_Spike_IgA_Titer	0.56	Negative
899	NDARCF206DCP	S1_Spike_IgA_Titer	0.7	Negative
900	NDARVE157FYH	S1_Spike_IgA_Titer	0.24	Negative
901	NDARTX610MKF	S1_Spike_IgA_Titer	0.65	Negative
902	NDARMY882XZU	S1_Spike_IgA_Titer	0.61	Negative
903	NDARVA788BU5	S1_Spike_IgA_Titer	0.34	Negative
904	NDARAN950DF2	S1_Spike_IgA_Titer	0.4	Negative
905	NDARGE369CWZ	S1_Spike_IgA_Titer	0.52	Negative
906	NDARZU092MJL	S1_Spike_IgA_Titer	0.7	Negative
907	NDARMY692EGU	S1_Spike_IgA_Titer	0.26	Negative
908	NDARXK939ZR8	S1_Spike_IgA_Titer	0.74	Negative
909	NDARUV226BKL	S1_Spike_IgA_Titer	0.27	Negative
910	NDARJF351PF2	S1_Spike_IgA_Titer	1.82	Positive
911	NDARET106ZM9	S1_Spike_IgA_Titer	0.57	Negative
912	NDARKC991LAL	S1_Spike_IgA_Titer	0.63	Negative
913	NDARTZ695DAJ	S1_Spike_IgA_Titer	0.27	Negative
914	NDARPJ969KB8	S1_Spike_IgA_Titer	0.66	Negative
915	NDARUW453JNX	S1_Spike_IgA_Titer
916	NDARTR019ZDA	S1_Spike_IgA_Titer	0.38	Negative
917	NDARTF413TV5	S1_Spike_IgA_Titer	0.66	Negative
918	NDARZL186NNE	S1_Spike_IgA_Titer	1.94	Positive
919	NDARKV859JWV	S1_Spike_IgA_Titer
920	NDARVU932NBE	S1_Spike_IgA_Titer	0.53	Negative
921	NDARDB944MX3	S1_Spike_IgA_Titer	0.46	Negative
922	NDARRU056LY5	S1_Spike_IgA_Titer	0.34	Negative
923	NDARJV322XUG	S1_Spike_IgA_Titer	0.44	Negative
924	NDARFK382UTP	S1_Spike_IgA_Titer	0.42	Negative
925	NDARGG836BUF	S1_Spike_IgA_Titer	0.37	Negative
926	NDARZY244CVA	S1_Spike_IgA_Titer	0.41	Negative
927	NDARXP106YKR	S1_Spike_IgA_Titer	0.68	Negative
928	NDARPD580ZR2	S1_Spike_IgA_Titer	0.82	Negative
929	NDARGF871WZN	S1_Spike_IgA_Titer	0.44	Negative
930	NDARMA057VPW	S1_Spike_IgA_Titer	0.52	Negative
931	NDARDC275JX2	S1_Spike_IgA_Titer	0.261667	Negative
932	NDARDE006BXF	S1_Spike_IgA_Titer	0.81	Negative
933	NDARGZ814VKN	S1_Spike_IgA_Titer	0.44	Negative
934	NDARHH944DLB	S1_Spike_IgA_Titer	0.77	Negative
935	NDARGE224AUL	S1_Spike_IgA_Titer	0.236048	Negative
936	NDARGN637NV2	S1_Spike_IgA_Titer	0.39	Negative
937	NDARTE612BEZ	S1_Spike_IgA_Titer	0.29	Negative
938	NDARZA085WV4	S1_Spike_IgA_Titer	0.25	Negative
939	NDAREV137UX9	S1_Spike_IgA_Titer
940	NDARLV018ZCY	S1_Spike_IgA_Titer	0.44	Negative
941	NDARKM485XDH	S1_Spike_IgA_Titer	0.145088	Negative
942	NDARFP592YXU	S1_Spike_IgA_Titer	0.29	Negative
943	NDARYP965YPR	S1_Spike_IgA_Titer
944	NDARDY984CBQ	S1_Spike_IgA_Titer	0.22	Negative
945	NDARUE742DBT	S1_Spike_IgA_Titer	0.8	Negative
946	NDARCW438WTM	S1_Spike_IgA_Titer	0.3	Negative
947	NDARWB340BBP	S1_Spike_IgA_Titer	0.71	Negative
948	NDARER546DA2	S1_Spike_IgA_Titer	0.460581	Negative
949	NDARXG133CLP	S1_Spike_IgA_Titer	0.59	Negative
950	NDARHD247JJG	S1_Spike_IgA_Titer	0.62	Negative
951	NDARRU916BE5	S1_Spike_IgA_Titer	0.7	Negative
952	NDARLH116HUT	S1_Spike_IgA_Titer	0.39	Negative
953	NDARBN253FFP	S1_Spike_IgA_Titer	0.86	Negative
954	NDARFW137WUR	S1_Spike_IgA_Titer	0.76	Negative
955	NDARNZ956ZJ2	S1_Spike_IgA_Titer	0.377	Negative
956	NDARYT052LBY	S1_Spike_IgA_Titer	0.27	Negative
957	NDARHR105MR7	S1_Spike_IgA_Titer	0.27	Negative
958	NDARVL144KTM	S1_Spike_IgA_Titer	0.59	Negative
959	NDARKG797FMV	S1_Spike_IgA_Titer	0.87	Negative
960	NDARUA362VCT	S1_Spike_IgA_Titer	0.512	Negative
961	NDARNN939JTU	S1_Spike_IgA_Titer	0.65	Negative
962	NDARDP904ENJ	S1_Spike_IgA_Titer	0.26	Negative
963	NDARFG894AM6	S1_Spike_IgA_Titer	0.22	Negative
964	NDARVT363NZ4	S2_Spike_IgA_Titer	0.56	Negative
965	NDARXP025XU2	S2_Spike_IgA_Titer	0.6	Negative
966	NDARTA541CHL	S2_Spike_IgA_Titer	0.78	Negative
967	NDARYX584WEW	S2_Spike_IgA_Titer	0.62	Negative
968	NDARRN099XDH	S2_Spike_IgA_Titer	0.52	Negative
969	NDARWW199NBC	S2_Spike_IgA_Titer	0.238634	Negative
970	NDARGA261TKD	S2_Spike_IgA_Titer	0.32	Negative
971	NDARDT443MJ2	S2_Spike_IgA_Titer	0.83	Negative
972	NDAREV905EK2	S2_Spike_IgA_Titer	0.76	Negative
973	NDARMY100TX4	S2_Spike_IgA_Titer	0.27	Negative
974	NDARKM551WHK	S2_Spike_IgA_Titer	0.82	Negative
975	NDARVU798PBP	S2_Spike_IgA_Titer	0.382667	Negative
976	NDAREP147TM8	S2_Spike_IgA_Titer	0.29	Negative
977	NDARGK845PPT	S2_Spike_IgA_Titer	0.82	Negative
978	NDARUH648LB0	S2_Spike_IgA_Titer	0.74	Negative
979	NDARYA093RAW	S2_Spike_IgA_Titer
980	NDARKM242WNX	S2_Spike_IgA_Titer	0.66	Negative
981	NDARUV480GNP	S2_Spike_IgA_Titer	0.36	Negative
982	NDARKD194FB3	S2_Spike_IgA_Titer	0.69	Negative
983	NDARLU252KTF	S2_Spike_IgA_Titer	0.74	Negative
984	NDARKC651BVE	S2_Spike_IgA_Titer	0.65	Negative
985	NDARMP517GPP	S2_Spike_IgA_Titer	0.56	Negative
986	NDARWC696FZY	S2_Spike_IgA_Titer	0.72	Negative
987	NDARUP696VA0	S2_Spike_IgA_Titer	1.57	Positive
988	NDARFH529VBW	S2_Spike_IgA_Titer	0.62	Negative
989	NDARPF169NN8	S2_Spike_IgA_Titer	0.58	Negative
990	NDARZB856JD5	S2_Spike_IgA_Titer	0.68	Negative
991	NDARWM117HWP	S2_Spike_IgA_Titer	0.46	Negative
992	NDARPN227BWB	S2_Spike_IgA_Titer	1.28267	Positive
993	NDARXA853YXN	S2_Spike_IgA_Titer	0.36	Negative
994	NDARPH056WHC	S2_Spike_IgA_Titer	0.31	Negative
995	NDARTN136WJG	S2_Spike_IgA_Titer	0.32	Negative
996	NDARVY937XDT	S2_Spike_IgA_Titer	0.83	Negative
997	NDARVL085WD3	S2_Spike_IgA_Titer	0.36	Negative
998	NDARDY944TNH	S2_Spike_IgA_Titer	0.3	Negative
999	NDARVW400YFZ	S2_Spike_IgA_Titer	0.37	Negative
1000	NDARFV956TLY	S2_Spike_IgA_Titer	0.309435	Negative
1001	NDARJN743HYT	S2_Spike_IgA_Titer	0.72	Negative
1002	NDARGB033CZK	S2_Spike_IgA_Titer	0.49	Negative
1003	NDARZL761EJQ	S2_Spike_IgA_Titer	0.59	Negative
1004	NDARDJ184KEJ	S2_Spike_IgA_Titer	0.71	Negative
1005	NDARTW561LXG	S2_Spike_IgA_Titer	0.79	Negative
1006	NDARCF206DCP	S2_Spike_IgA_Titer	0.75	Negative
1007	NDARVE157FYH	S2_Spike_IgA_Titer	0.54	Negative
1008	NDARTX610MKF	S2_Spike_IgA_Titer	0.81	Negative
1009	NDARMY882XZU	S2_Spike_IgA_Titer	0.67	Negative
1010	NDARVA788BU5	S2_Spike_IgA_Titer	0.37	Negative
1011	NDARAN950DF2	S2_Spike_IgA_Titer	0.36	Negative
1012	NDARGE369CWZ	S2_Spike_IgA_Titer	0.66	Negative
1013	NDARZU092MJL	S2_Spike_IgA_Titer	0.27	Negative
1014	NDARMY692EGU	S2_Spike_IgA_Titer	0.83	Negative
1015	NDARXK939ZR8	S2_Spike_IgA_Titer	0.81	Negative
1016	NDARUV226BKL	S2_Spike_IgA_Titer	0.37	Negative
1017	NDARJF351PF2	S2_Spike_IgA_Titer	1.29	Positive
1018	NDARET106ZM9	S2_Spike_IgA_Titer	0.28	Negative
1019	NDARKC991LAL	S2_Spike_IgA_Titer	0.32	Negative
1020	NDARTZ695DAJ	S2_Spike_IgA_Titer	0.71	Negative
1021	NDARPJ969KB8	S2_Spike_IgA_Titer	0.28	Negative
1022	NDARUW453JNX	S2_Spike_IgA_Titer
1023	NDARTR019ZDA	S2_Spike_IgA_Titer	0.56	Negative
1024	NDARTF413TV5	S2_Spike_IgA_Titer	0.4	Negative
1025	NDARZL186NNE	S2_Spike_IgA_Titer	1.67	Positive
1026	NDARKV859JWV	S2_Spike_IgA_Titer
1027	NDARVU932NBE	S2_Spike_IgA_Titer	0.4	Negative
1028	NDARDB944MX3	S2_Spike_IgA_Titer	0.8	Negative
1029	NDARRU056LY5	S2_Spike_IgA_Titer	0.51	Negative
1030	NDARJV322XUG	S2_Spike_IgA_Titer	0.28	Negative
1031	NDARFK382UTP	S2_Spike_IgA_Titer	0.76	Negative
1032	NDARGG836BUF	S2_Spike_IgA_Titer	0.48	Negative
1033	NDARZY244CVA	S2_Spike_IgA_Titer	0.51	Negative
1034	NDARXP106YKR	S2_Spike_IgA_Titer	0.67	Negative
1035	NDARPD580ZR2	S2_Spike_IgA_Titer	0.85	Negative
1036	NDARGF871WZN	S2_Spike_IgA_Titer	0.28	Negative
1037	NDARMA057VPW	S2_Spike_IgA_Titer	0.79	Negative
1038	NDARDC275JX2	S2_Spike_IgA_Titer	0.202667	Negative
1039	NDARDE006BXF	S2_Spike_IgA_Titer	0.75	Negative
1040	NDARGZ814VKN	S2_Spike_IgA_Titer	0.67	Negative
1041	NDARHH944DLB	S2_Spike_IgA_Titer	0.38	Negative
1042	NDARGE224AUL	S2_Spike_IgA_Titer	0.21493	Negative
1043	NDARGN637NV2	S2_Spike_IgA_Titer	0.71	Negative
1044	NDARTE612BEZ	S2_Spike_IgA_Titer	0.57	Negative
1045	NDARZA085WV4	S2_Spike_IgA_Titer	0.63	Negative
1046	NDAREV137UX9	S2_Spike_IgA_Titer
1047	NDARLV018ZCY	S2_Spike_IgA_Titer	0.44	Negative
1048	NDARKM485XDH	S2_Spike_IgA_Titer	0.389577	Negative
1049	NDARFP592YXU	S2_Spike_IgA_Titer	0.3	Negative
1050	NDARYP965YPR	S2_Spike_IgA_Titer
1051	NDARDY984CBQ	S2_Spike_IgA_Titer	0.57	Negative
1052	NDARUE742DBT	S2_Spike_IgA_Titer	0.71	Negative
1053	NDARCW438WTM	S2_Spike_IgA_Titer	0.75	Negative
1054	NDARWB340BBP	S2_Spike_IgA_Titer	0.56	Negative
1055	NDARER546DA2	S2_Spike_IgA_Titer	1.66851	Positive
1056	NDARXG133CLP	S2_Spike_IgA_Titer	0.68	Negative
1057	NDARHD247JJG	S2_Spike_IgA_Titer	0.83	Negative
1058	NDARRU916BE5	S2_Spike_IgA_Titer	0.69	Negative
1059	NDARLH116HUT	S2_Spike_IgA_Titer	0.39	Negative
1060	NDARBN253FFP	S2_Spike_IgA_Titer	0.59	Negative
1061	NDARFW137WUR	S2_Spike_IgA_Titer	0.43	Negative
1062	NDARNZ956ZJ2	S2_Spike_IgA_Titer	0.3015	Negative
1063	NDARYT052LBY	S2_Spike_IgA_Titer	0.32	Negative
1064	NDARHR105MR7	S2_Spike_IgA_Titer	0.28	Negative
1065	NDARVL144KTM	S2_Spike_IgA_Titer	0.46	Negative
1066	NDARKG797FMV	S2_Spike_IgA_Titer	0.45	Negative
1067	NDARUA362VCT	S2_Spike_IgA_Titer	1.82933	Positive
1068	NDARNN939JTU	S2_Spike_IgA_Titer	0.78	Negative
1069	NDARDP904ENJ	S2_Spike_IgA_Titer	0.52	Negative
1070	NDARFG894AM6	S2_Spike_IgA_Titer	0.79	Negative
1071	NDARVT363NZ4	RBD_IgA_Titer	0.45	Negative
1072	NDARXP025XU2	RBD_IgA_Titer	0.72	Negative
1073	NDARTA541CHL	RBD_IgA_Titer	0.75	Negative
1074	NDARYX584WEW	RBD_IgA_Titer	0.59	Negative
1075	NDARRN099XDH	RBD_IgA_Titer	0.41	Negative
1076	NDARWW199NBC	RBD_IgA_Titer	0.210173	Negative
1077	NDARGA261TKD	RBD_IgA_Titer	0.23	Negative
1078	NDARDT443MJ2	RBD_IgA_Titer	0.64	Negative
1079	NDAREV905EK2	RBD_IgA_Titer	0.44	Negative
1080	NDARMY100TX4	RBD_IgA_Titer	0.84	Negative
1081	NDARKM551WHK	RBD_IgA_Titer	0.53	Negative
1082	NDARVU798PBP	RBD_IgA_Titer	0.352667	Negative
1083	NDAREP147TM8	RBD_IgA_Titer	0.62	Negative
1084	NDARGK845PPT	RBD_IgA_Titer	0.4	Negative
1085	NDARUH648LB0	RBD_IgA_Titer	0.31	Negative
1086	NDARYA093RAW	RBD_IgA_Titer
1087	NDARKM242WNX	RBD_IgA_Titer	0.28	Negative
1088	NDARUV480GNP	RBD_IgA_Titer	0.64	Negative
1089	NDARKD194FB3	RBD_IgA_Titer	0.58	Negative
1090	NDARLU252KTF	RBD_IgA_Titer	2.11	Positive
1091	NDARKC651BVE	RBD_IgA_Titer	0.47	Negative
1092	NDARMP517GPP	RBD_IgA_Titer	0.51	Negative
1093	NDARWC696FZY	RBD_IgA_Titer	0.71	Negative
1094	NDARUP696VA0	RBD_IgA_Titer	0.58	Negative
1095	NDARFH529VBW	RBD_IgA_Titer	0.62	Negative
1096	NDARPF169NN8	RBD_IgA_Titer	0.46	Negative
1097	NDARZB856JD5	RBD_IgA_Titer	0.56	Negative
1098	NDARWM117HWP	RBD_IgA_Titer	0.7	Negative
1099	NDARPN227BWB	RBD_IgA_Titer	1.15225	Positive
1100	NDARXA853YXN	RBD_IgA_Titer	0.37	Negative
1101	NDARPH056WHC	RBD_IgA_Titer	0.28	Negative
1102	NDARTN136WJG	RBD_IgA_Titer	0.73	Negative
1103	NDARVY937XDT	RBD_IgA_Titer	0.55	Negative
1104	NDARVL085WD3	RBD_IgA_Titer	0.81	Negative
1105	NDARDY944TNH	RBD_IgA_Titer	0.36	Negative
1106	NDARVW400YFZ	RBD_IgA_Titer	0.42	Negative
1107	NDARFV956TLY	RBD_IgA_Titer	0.225385	Negative
1108	NDARJN743HYT	RBD_IgA_Titer	0.45	Negative
1109	NDARGB033CZK	RBD_IgA_Titer	0.68	Negative
1110	NDARZL761EJQ	RBD_IgA_Titer	0.24	Negative
1111	NDARDJ184KEJ	RBD_IgA_Titer	0.64	Negative
1112	NDARTW561LXG	RBD_IgA_Titer	0.72	Negative
1113	NDARCF206DCP	RBD_IgA_Titer	0.42	Negative
1114	NDARVE157FYH	RBD_IgA_Titer	0.31	Negative
1115	NDARTX610MKF	RBD_IgA_Titer	0.84	Negative
1116	NDARMY882XZU	RBD_IgA_Titer	0.26	Negative
1117	NDARVA788BU5	RBD_IgA_Titer	0.54	Negative
1118	NDARAN950DF2	RBD_IgA_Titer	0.34	Negative
1119	NDARGE369CWZ	RBD_IgA_Titer	0.51	Negative
1120	NDARZU092MJL	RBD_IgA_Titer	0.82	Negative
1121	NDARMY692EGU	RBD_IgA_Titer	0.48	Negative
1122	NDARXK939ZR8	RBD_IgA_Titer	0.52	Negative
1123	NDARUV226BKL	RBD_IgA_Titer	0.59	Negative
1124	NDARJF351PF2	RBD_IgA_Titer	1.42	Positive
1125	NDARET106ZM9	RBD_IgA_Titer	0.34	Negative
1126	NDARKC991LAL	RBD_IgA_Titer	0.32	Negative
1127	NDARTZ695DAJ	RBD_IgA_Titer	0.67	Negative
1128	NDARPJ969KB8	RBD_IgA_Titer	0.59	Negative
1129	NDARUW453JNX	RBD_IgA_Titer
1130	NDARTR019ZDA	RBD_IgA_Titer	1.41	Positive
1131	NDARTF413TV5	RBD_IgA_Titer	0.5	Negative
1132	NDARZL186NNE	RBD_IgA_Titer	1.55	Positive
1133	NDARKV859JWV	RBD_IgA_Titer
1134	NDARVU932NBE	RBD_IgA_Titer	0.36	Negative
1135	NDARDB944MX3	RBD_IgA_Titer	0.49	Negative
1136	NDARRU056LY5	RBD_IgA_Titer	0.82	Negative
1137	NDARJV322XUG	RBD_IgA_Titer	0.4	Negative
1138	NDARFK382UTP	RBD_IgA_Titer	0.65	Negative
1139	NDARGG836BUF	RBD_IgA_Titer	0.43	Negative
1140	NDARZY244CVA	RBD_IgA_Titer	0.8	Negative
1141	NDARXP106YKR	RBD_IgA_Titer	0.68	Negative
1142	NDARPD580ZR2	RBD_IgA_Titer	0.49	Negative
1143	NDARGF871WZN	RBD_IgA_Titer	0.24	Negative
1144	NDARMA057VPW	RBD_IgA_Titer	0.54	Negative
1145	NDARDC275JX2	RBD_IgA_Titer	0.2576	Negative
1146	NDARDE006BXF	RBD_IgA_Titer	0.72	Negative
1147	NDARGZ814VKN	RBD_IgA_Titer	0.86	Negative
1148	NDARHH944DLB	RBD_IgA_Titer	0.78	Negative
1149	NDARGE224AUL	RBD_IgA_Titer	0.307578	Negative
1150	NDARGN637NV2	RBD_IgA_Titer	0.76	Negative
1151	NDARTE612BEZ	RBD_IgA_Titer	0.25	Negative
1152	NDARZA085WV4	RBD_IgA_Titer	0.45	Negative
1153	NDAREV137UX9	RBD_IgA_Titer
1154	NDARLV018ZCY	RBD_IgA_Titer	0.84	Negative
1155	NDARKM485XDH	RBD_IgA_Titer	0.29094	Negative
1156	NDARFP592YXU	RBD_IgA_Titer	0.32	Negative
1157	NDARYP965YPR	RBD_IgA_Titer
1158	NDARDY984CBQ	RBD_IgA_Titer	0.48	Negative
1159	NDARUE742DBT	RBD_IgA_Titer	0.24	Negative
1160	NDARCW438WTM	RBD_IgA_Titer	0.26	Negative
1161	NDARWB340BBP	RBD_IgA_Titer	0.61	Negative
1162	NDARER546DA2	RBD_IgA_Titer	0.647932	Negative
1163	NDARXG133CLP	RBD_IgA_Titer	0.23	Negative
1164	NDARHD247JJG	RBD_IgA_Titer	0.57	Negative
1165	NDARRU916BE5	RBD_IgA_Titer	0.27	Negative
1166	NDARLH116HUT	RBD_IgA_Titer	0.76	Negative
1167	NDARBN253FFP	RBD_IgA_Titer	0.36	Negative
1168	NDARFW137WUR	RBD_IgA_Titer	0.22	Negative
1169	NDARNZ956ZJ2	RBD_IgA_Titer	0.3505	Negative
1170	NDARYT052LBY	RBD_IgA_Titer	0.84	Negative
1171	NDARHR105MR7	RBD_IgA_Titer	0.66	Negative
1172	NDARVL144KTM	RBD_IgA_Titer	0.58	Negative
1173	NDARKG797FMV	RBD_IgA_Titer	0.59	Negative
1174	NDARUA362VCT	RBD_IgA_Titer	0.438	Negative
1175	NDARNN939JTU	RBD_IgA_Titer	0.54	Negative
1176	NDARDP904ENJ	RBD_IgA_Titer	0.57	Negative
1177	NDARFG894AM6	RBD_IgA_Titer	0.28	Negative
1178	NDARVT363NZ4	Nucleoprotein_IgA_Titer	0.42	Negative
1179	NDARXP025XU2	Nucleoprotein_IgA_Titer	0.74	Negative
1180	NDARTA541CHL	Nucleoprotein_IgA_Titer	0.78	Negative
1181	NDARYX584WEW	Nucleoprotein_IgA_Titer	0.37	Negative
1182	NDARRN099XDH	Nucleoprotein_IgA_Titer	0.71	Negative
1183	NDARWW199NBC	Nucleoprotein_IgA_Titer	0.154209	Negative
1184	NDARGA261TKD	Nucleoprotein_IgA_Titer	0.37	Negative
1185	NDARDT443MJ2	Nucleoprotein_IgA_Titer	0.53	Negative
1186	NDAREV905EK2	Nucleoprotein_IgA_Titer	0.78	Negative
1187	NDARMY100TX4	Nucleoprotein_IgA_Titer	0.7	Negative
1188	NDARKM551WHK	Nucleoprotein_IgA_Titer	0.63	Negative
1189	NDARVU798PBP	Nucleoprotein_IgA_Titer	0.4915	Negative
1190	NDAREP147TM8	Nucleoprotein_IgA_Titer	0.32	Negative
1191	NDARGK845PPT	Nucleoprotein_IgA_Titer	0.82	Negative
1192	NDARUH648LB0	Nucleoprotein_IgA_Titer	0.28	Negative
1193	NDARYA093RAW	Nucleoprotein_IgA_Titer
1194	NDARKM242WNX	Nucleoprotein_IgA_Titer	0.48	Negative
1195	NDARUV480GNP	Nucleoprotein_IgA_Titer	0.29	Negative
1196	NDARKD194FB3	Nucleoprotein_IgA_Titer	0.8	Negative
1197	NDARLU252KTF	Nucleoprotein_IgA_Titer	0.79	Negative
1198	NDARKC651BVE	Nucleoprotein_IgA_Titer	0.29	Negative
1199	NDARMP517GPP	Nucleoprotein_IgA_Titer	0.35	Negative
1200	NDARWC696FZY	Nucleoprotein_IgA_Titer	0.79	Negative
1201	NDARUP696VA0	Nucleoprotein_IgA_Titer	0.82	Negative
1202	NDARFH529VBW	Nucleoprotein_IgA_Titer	0.47	Negative
1203	NDARPF169NN8	Nucleoprotein_IgA_Titer	0.71	Negative
1204	NDARZB856JD5	Nucleoprotein_IgA_Titer	0.56	Negative
1205	NDARWM117HWP	Nucleoprotein_IgA_Titer	0.28	Negative
1206	NDARPN227BWB	Nucleoprotein_IgA_Titer	1.24087	Positive
1207	NDARXA853YXN	Nucleoprotein_IgA_Titer	0.66	Negative
1208	NDARPH056WHC	Nucleoprotein_IgA_Titer	0.3	Negative
1209	NDARTN136WJG	Nucleoprotein_IgA_Titer	0.24	Negative
1210	NDARVY937XDT	Nucleoprotein_IgA_Titer	0.65	Negative
1211	NDARVL085WD3	Nucleoprotein_IgA_Titer	0.4	Negative
1212	NDARDY944TNH	Nucleoprotein_IgA_Titer	0.86	Negative
1213	NDARVW400YFZ	Nucleoprotein_IgA_Titer	0.36	Negative
1214	NDARFV956TLY	Nucleoprotein_IgA_Titer	0.150961	Negative
1215	NDARJN743HYT	Nucleoprotein_IgA_Titer	0.59	Negative
1216	NDARGB033CZK	Nucleoprotein_IgA_Titer	0.61	Negative
1217	NDARZL761EJQ	Nucleoprotein_IgA_Titer	0.83	Negative
1218	NDARDJ184KEJ	Nucleoprotein_IgA_Titer	0.62	Negative
1219	NDARTW561LXG	Nucleoprotein_IgA_Titer	0.52	Negative
1220	NDARCF206DCP	Nucleoprotein_IgA_Titer	0.42	Negative
1221	NDARVE157FYH	Nucleoprotein_IgA_Titer	0.8	Negative
1222	NDARTX610MKF	Nucleoprotein_IgA_Titer	0.79	Negative
1223	NDARMY882XZU	Nucleoprotein_IgA_Titer	0.63	Negative
1224	NDARVA788BU5	Nucleoprotein_IgA_Titer	0.26	Negative
1225	NDARAN950DF2	Nucleoprotein_IgA_Titer	0.44	Negative
1226	NDARGE369CWZ	Nucleoprotein_IgA_Titer	0.76	Negative
1227	NDARZU092MJL	Nucleoprotein_IgA_Titer	0.37	Negative
1228	NDARMY692EGU	Nucleoprotein_IgA_Titer	0.38	Negative
1229	NDARXK939ZR8	Nucleoprotein_IgA_Titer	0.71	Negative
1230	NDARUV226BKL	Nucleoprotein_IgA_Titer	0.66	Negative
1231	NDARJF351PF2	Nucleoprotein_IgA_Titer	0.66	Negative
1232	NDARET106ZM9	Nucleoprotein_IgA_Titer	0.25	Negative
1233	NDARKC991LAL	Nucleoprotein_IgA_Titer	0.37	Negative
1234	NDARTZ695DAJ	Nucleoprotein_IgA_Titer	0.72	Negative
1235	NDARPJ969KB8	Nucleoprotein_IgA_Titer	0.41	Negative
1236	NDARUW453JNX	Nucleoprotein_IgA_Titer
1237	NDARTR019ZDA	Nucleoprotein_IgA_Titer	0.47	Negative
1238	NDARTF413TV5	Nucleoprotein_IgA_Titer	0.78	Negative
1239	NDARZL186NNE	Nucleoprotein_IgA_Titer	0.38	Negative
1240	NDARKV859JWV	Nucleoprotein_IgA_Titer
1241	NDARVU932NBE	Nucleoprotein_IgA_Titer	0.76	Negative
1242	NDARDB944MX3	Nucleoprotein_IgA_Titer	0.66	Negative
1243	NDARRU056LY5	Nucleoprotein_IgA_Titer	0.55	Negative
1244	NDARJV322XUG	Nucleoprotein_IgA_Titer	0.44	Negative
1245	NDARFK382UTP	Nucleoprotein_IgA_Titer	0.58	Negative
1246	NDARGG836BUF	Nucleoprotein_IgA_Titer	0.34	Negative
1247	NDARZY244CVA	Nucleoprotein_IgA_Titer	1.98	Positive
1248	NDARXP106YKR	Nucleoprotein_IgA_Titer	0.85	Negative
1249	NDARPD580ZR2	Nucleoprotein_IgA_Titer	0.59	Negative
1250	NDARGF871WZN	Nucleoprotein_IgA_Titer	0.38	Negative
1251	NDARMA057VPW	Nucleoprotein_IgA_Titer	0.26	Negative
1252	NDARDC275JX2	Nucleoprotein_IgA_Titer	0.310286	Negative
1253	NDARDE006BXF	Nucleoprotein_IgA_Titer	0.87	Negative
1254	NDARGZ814VKN	Nucleoprotein_IgA_Titer	0.72	Negative
1255	NDARHH944DLB	Nucleoprotein_IgA_Titer	0.66	Negative
1256	NDARGE224AUL	Nucleoprotein_IgA_Titer	0.228214	Negative
1257	NDARGN637NV2	Nucleoprotein_IgA_Titer	0.41	Negative
1258	NDARTE612BEZ	Nucleoprotein_IgA_Titer	0.8	Negative
1259	NDARZA085WV4	Nucleoprotein_IgA_Titer	0.78	Negative
1260	NDAREV137UX9	Nucleoprotein_IgA_Titer
1261	NDARLV018ZCY	Nucleoprotein_IgA_Titer	0.77	Negative
1262	NDARKM485XDH	Nucleoprotein_IgA_Titer	0.190201	Negative
1263	NDARFP592YXU	Nucleoprotein_IgA_Titer	0.71	Negative
1264	NDARYP965YPR	Nucleoprotein_IgA_Titer
1265	NDARDY984CBQ	Nucleoprotein_IgA_Titer	0.77	Negative
1266	NDARUE742DBT	Nucleoprotein_IgA_Titer	0.44	Negative
1267	NDARCW438WTM	Nucleoprotein_IgA_Titer	0.32	Negative
1268	NDARWB340BBP	Nucleoprotein_IgA_Titer	0.65	Negative
1269	NDARER546DA2	Nucleoprotein_IgA_Titer	3.99	Positive
1270	NDARXG133CLP	Nucleoprotein_IgA_Titer	0.28	Negative
1271	NDARHD247JJG	Nucleoprotein_IgA_Titer	0.77	Negative
1272	NDARRU916BE5	Nucleoprotein_IgA_Titer	0.64	Negative
1273	NDARLH116HUT	Nucleoprotein_IgA_Titer	0.52	Negative
1274	NDARBN253FFP	Nucleoprotein_IgA_Titer	0.66	Negative
1275	NDARFW137WUR	Nucleoprotein_IgA_Titer	0.87	Negative
1276	NDARNZ956ZJ2	Nucleoprotein_IgA_Titer	0.275625	Negative
1277	NDARYT052LBY	Nucleoprotein_IgA_Titer	0.27	Negative
1278	NDARHR105MR7	Nucleoprotein_IgA_Titer	0.72	Negative
1279	NDARVL144KTM	Nucleoprotein_IgA_Titer	0.33	Negative
1280	NDARKG797FMV	Nucleoprotein_IgA_Titer	0.24	Negative
1281	NDARUA362VCT	Nucleoprotein_IgA_Titer	0.564	Negative
1282	NDARNN939JTU	Nucleoprotein_IgA_Titer	0.62	Negative
1283	NDARDP904ENJ	Nucleoprotein_IgA_Titer	0.43	Negative
1284	NDARFG894AM6	Nucleoprotein_IgA_Titer	0.49	Negative

## Sheet: Supplementary Figure 2
ID	GUID	Gender_Test_Result	test	value	Ig_Test_Result_updated
1	NDARVT363NZ4	Negative: Male	S1_Spike_IgG_Titer	0.38	Negative
2	NDARXP025XU2	Negative: Male	S1_Spike_IgG_Titer	0.31	Negative
3	NDARTA541CHL	Positive: Female	S1_Spike_IgG_Titer	1.29	Positive
4	NDARYX584WEW	Positive: Female	S1_Spike_IgG_Titer	1.34	Positive
5	NDARRN099XDH	Negative: Female	S1_Spike_IgG_Titer	0.24	Negative
6	NDARWW199NBC	Negative: Female	S1_Spike_IgG_Titer	0.64446	Negative
7	NDARGA261TKD	Negative: Female	S1_Spike_IgG_Titer	0.44	Negative
8	NDARDT443MJ2	Negative: Female	S1_Spike_IgG_Titer	0.28	Negative
9	NDAREV905EK2	Negative: Female	S1_Spike_IgG_Titer	0.79	Negative
10	NDARMY100TX4	Negative: Female	S1_Spike_IgG_Titer	0.44	Negative
11	NDARKM551WHK	Negative: Male	S1_Spike_IgG_Titer	0.51	Negative
12	NDARVU798PBP	Negative: Female	S1_Spike_IgG_Titer	0.585378	Negative
13	NDAREP147TM8	Negative: Female	S1_Spike_IgG_Titer	0.23	Negative
14	NDARGK845PPT	Negative: Female	S1_Spike_IgG_Titer	0.3	Negative
15	NDARUH648LB0	Negative: Female	S1_Spike_IgG_Titer	0.67	Negative
16	NDARYA093RAW	NA: Female	S1_Spike_IgG_Titer
17	NDARKM242WNX	Negative: Male	S1_Spike_IgG_Titer	0.75	Negative
18	NDARUV480GNP	Negative: Male	S1_Spike_IgG_Titer	0.49	Negative
19	NDARKD194FB3	Negative: Female	S1_Spike_IgG_Titer	0.6	Negative
20	NDARLU252KTF	Negative: Male	S1_Spike_IgG_Titer	0.42	Negative
21	NDARKC651BVE	Negative: Male	S1_Spike_IgG_Titer	0.5	Negative
22	NDARMP517GPP	Negative: Male	S1_Spike_IgG_Titer	0.25	Negative
23	NDARWC696FZY	Negative: Male	S1_Spike_IgG_Titer	0.63	Negative
24	NDARUP696VA0	Positive: Female	S1_Spike_IgG_Titer	2.22	Positive
25	NDARFH529VBW	Negative: Male	S1_Spike_IgG_Titer	0.84	Negative
26	NDARPF169NN8	Negative: Male	S1_Spike_IgG_Titer	0.6	Negative
27	NDARZB856JD5	Negative: Male	S1_Spike_IgG_Titer	0.24	Negative
28	NDARWM117HWP	Positive: Male	S1_Spike_IgG_Titer	1.8	Positive
29	NDARPN227BWB	Positive: Male	S1_Spike_IgG_Titer	1.6196	Positive
30	NDARXA853YXN	Negative: Male	S1_Spike_IgG_Titer	0.74	Negative
31	NDARPH056WHC	Negative: Female	S1_Spike_IgG_Titer	0.6	Negative
32	NDARTN136WJG	Negative: Male	S1_Spike_IgG_Titer	0.31	Negative
33	NDARVY937XDT	Negative: Male	S1_Spike_IgG_Titer	0.62	Negative
34	NDARVL085WD3	Negative: Male	S1_Spike_IgG_Titer	0.56	Negative
35	NDARDY944TNH	Negative: Male	S1_Spike_IgG_Titer	0.83	Negative
36	NDARVW400YFZ	Negative: Male	S1_Spike_IgG_Titer	0.29	Negative
37	NDARFV956TLY	Negative: Female	S1_Spike_IgG_Titer	0.695583	Negative
38	NDARJN743HYT	Negative: Female	S1_Spike_IgG_Titer	0.32	Negative
39	NDARGB033CZK	Negative: Female	S1_Spike_IgG_Titer	0.52	Negative
40	NDARZL761EJQ	Negative: Male	S1_Spike_IgG_Titer	0.58	Negative
41	NDARDJ184KEJ	Negative: Male	S1_Spike_IgG_Titer	0.71	Negative
42	NDARTW561LXG	Negative: Male	S1_Spike_IgG_Titer	0.74	Negative
43	NDARCF206DCP	Negative: Female	S1_Spike_IgG_Titer	0.41	Negative
44	NDARVE157FYH	Negative: Male	S1_Spike_IgG_Titer	0.63	Negative
45	NDARTX610MKF	Negative: Female	S1_Spike_IgG_Titer	0.27	Negative
46	NDARMY882XZU	Negative: Male	S1_Spike_IgG_Titer	0.71	Negative
47	NDARVA788BU5	Negative: Female	S1_Spike_IgG_Titer	0.72	Negative
48	NDARAN950DF2	Negative: Female	S1_Spike_IgG_Titer	0.22	Negative
49	NDARGE369CWZ	Negative: Male	S1_Spike_IgG_Titer	0.51	Negative
50	NDARZU092MJL	Negative: Female	S1_Spike_IgG_Titer	0.74	Negative
51	NDARMY692EGU	Negative: Female	S1_Spike_IgG_Titer	0.74	Negative
52	NDARXK939ZR8	Negative: Female	S1_Spike_IgG_Titer	0.4	Negative
53	NDARUV226BKL	Negative: Male	S1_Spike_IgG_Titer	0.34	Negative
54	NDARJF351PF2	Positive: Female	S1_Spike_IgG_Titer	1.17	Positive
55	NDARET106ZM9	Negative: Male	S1_Spike_IgG_Titer	0.33	Negative
56	NDARKC991LAL	Positive: Male	S1_Spike_IgG_Titer	1.09	Positive
57	NDARTZ695DAJ	Negative: Male	S1_Spike_IgG_Titer	0.79	Negative
58	NDARPJ969KB8	Negative: Male	S1_Spike_IgG_Titer	0.5	Negative
59	NDARUW453JNX	NA: Male	S1_Spike_IgG_Titer
60	NDARTR019ZDA	Positive: Female	S1_Spike_IgG_Titer	2.24	Positive
61	NDARTF413TV5	Negative: Female	S1_Spike_IgG_Titer	0.26	Negative
62	NDARZL186NNE	Positive: Male	S1_Spike_IgG_Titer	1.79	Positive
63	NDARKV859JWV	NA: Male	S1_Spike_IgG_Titer
64	NDARVU932NBE	Negative: Male	S1_Spike_IgG_Titer	0.77	Negative
65	NDARDB944MX3	Negative: Female	S1_Spike_IgG_Titer	0.49	Negative
66	NDARRU056LY5	Negative: Male	S1_Spike_IgG_Titer	0.78	Negative
67	NDARJV322XUG	Negative: Male	S1_Spike_IgG_Titer	0.48	Negative
68	NDARFK382UTP	Negative: Female	S1_Spike_IgG_Titer	0.42	Negative
69	NDARGG836BUF	Negative: Female	S1_Spike_IgG_Titer	0.68	Negative
70	NDARZY244CVA	Positive: Female	S1_Spike_IgG_Titer	1.95	Positive
71	NDARXP106YKR	Negative: Female	S1_Spike_IgG_Titer	0.82	Negative
72	NDARPD580ZR2	Negative: Female	S1_Spike_IgG_Titer	0.48	Negative
73	NDARGF871WZN	Negative: Male	S1_Spike_IgG_Titer	0.86	Negative
74	NDARMA057VPW	Negative: Female	S1_Spike_IgG_Titer	0.41	Negative
75	NDARDC275JX2	Negative: Female	S1_Spike_IgG_Titer	0.527822	Negative
76	NDARDE006BXF	Negative: Female	S1_Spike_IgG_Titer	0.41	Negative
77	NDARGZ814VKN	Negative: Male	S1_Spike_IgG_Titer	0.55	Negative
78	NDARHH944DLB	Negative: Female	S1_Spike_IgG_Titer	0.87	Negative
79	NDARGE224AUL	Negative: Male	S1_Spike_IgG_Titer	0.56796	Negative
80	NDARGN637NV2	Negative: Male	S1_Spike_IgG_Titer	0.62	Negative
81	NDARTE612BEZ	Negative: Female	S1_Spike_IgG_Titer	0.74	Negative
82	NDARZA085WV4	Negative: Male	S1_Spike_IgG_Titer	0.84	Negative
83	NDAREV137UX9	NA: Female	S1_Spike_IgG_Titer
84	NDARLV018ZCY	Negative: Female	S1_Spike_IgG_Titer	0.27	Negative
85	NDARKM485XDH	Negative: Female	S1_Spike_IgG_Titer	0.64	Negative
86	NDARFP592YXU	Negative: Female	S1_Spike_IgG_Titer	0.49	Negative
87	NDARYP965YPR	NA: Female	S1_Spike_IgG_Titer
88	NDARDY984CBQ	Negative: Female	S1_Spike_IgG_Titer	0.4	Negative
89	NDARUE742DBT	Positive: Male	S1_Spike_IgG_Titer	1.29	Positive
90	NDARCW438WTM	Negative: Female	S1_Spike_IgG_Titer	0.3	Negative
91	NDARWB340BBP	Negative: Male	S1_Spike_IgG_Titer	0.28	Negative
92	NDARER546DA2	Negative: Male	S1_Spike_IgG_Titer	0.355368	Negative
93	NDARXG133CLP	Negative: Male	S1_Spike_IgG_Titer	0.35	Negative
94	NDARHD247JJG	Negative: Male	S1_Spike_IgG_Titer	0.33	Negative
95	NDARRU916BE5	Negative: Female	S1_Spike_IgG_Titer	0.66	Negative
96	NDARLH116HUT	Negative: Male	S1_Spike_IgG_Titer	0.53	Negative
97	NDARBN253FFP	Negative: Female	S1_Spike_IgG_Titer	0.24	Negative
98	NDARFW137WUR	Negative: Female	S1_Spike_IgG_Titer	0.36	Negative
99	NDARNZ956ZJ2	Negative: Female	S1_Spike_IgG_Titer	0.9915	Negative
100	NDARYT052LBY	Negative: Male	S1_Spike_IgG_Titer	0.52	Negative
101	NDARHR105MR7	Negative: Female	S1_Spike_IgG_Titer	0.74	Negative
102	NDARVL144KTM	Negative: Female	S1_Spike_IgG_Titer	0.37	Negative
103	NDARKG797FMV	Negative: Male	S1_Spike_IgG_Titer	0.4	Negative
104	NDARUA362VCT	Negative: Male	S1_Spike_IgG_Titer	0.633156	Negative
105	NDARNN939JTU	Negative: Female	S1_Spike_IgG_Titer	0.87	Negative
106	NDARDP904ENJ	Negative: Female	S1_Spike_IgG_Titer	0.73	Negative
107	NDARFG894AM6	Positive: Male	S1_Spike_IgG_Titer	1.58	Positive
108	NDARVT363NZ4	Negative: Male	S2_Spike_IgG_Titer	0.24	Negative
109	NDARXP025XU2	Negative: Male	S2_Spike_IgG_Titer	0.74	Negative
110	NDARTA541CHL	Positive: Female	S2_Spike_IgG_Titer	1.72	Positive
111	NDARYX584WEW	Negative: Female	S2_Spike_IgG_Titer	0.87	Negative
112	NDARRN099XDH	Negative: Female	S2_Spike_IgG_Titer	0.82	Negative
113	NDARWW199NBC	Negative: Female	S2_Spike_IgG_Titer	0.349804	Negative
114	NDARGA261TKD	Negative: Female	S2_Spike_IgG_Titer	0.63	Negative
115	NDARDT443MJ2	Negative: Female	S2_Spike_IgG_Titer	0.31	Negative
116	NDAREV905EK2	Negative: Female	S2_Spike_IgG_Titer	0.52	Negative
117	NDARMY100TX4	Negative: Female	S2_Spike_IgG_Titer	0.52	Negative
118	NDARKM551WHK	Negative: Male	S2_Spike_IgG_Titer	0.63	Negative
119	NDARVU798PBP	Negative: Female	S2_Spike_IgG_Titer	0.179692	Negative
120	NDAREP147TM8	Negative: Female	S2_Spike_IgG_Titer	0.42	Negative
121	NDARGK845PPT	Negative: Female	S2_Spike_IgG_Titer	0.3	Negative
122	NDARUH648LB0	Negative: Female	S2_Spike_IgG_Titer	0.55	Negative
123	NDARYA093RAW	NA: Female	S2_Spike_IgG_Titer
124	NDARKM242WNX	Negative: Male	S2_Spike_IgG_Titer	0.52	Negative
125	NDARUV480GNP	Negative: Male	S2_Spike_IgG_Titer	0.59	Negative
126	NDARKD194FB3	Negative: Female	S2_Spike_IgG_Titer	0.66	Negative
127	NDARLU252KTF	Negative: Male	S2_Spike_IgG_Titer	0.37	Negative
128	NDARKC651BVE	Negative: Male	S2_Spike_IgG_Titer	0.6	Negative
129	NDARMP517GPP	Negative: Male	S2_Spike_IgG_Titer	0.36	Negative
130	NDARWC696FZY	Negative: Male	S2_Spike_IgG_Titer	0.37	Negative
131	NDARUP696VA0	Positive: Female	S2_Spike_IgG_Titer	1.35	Positive
132	NDARFH529VBW	Negative: Male	S2_Spike_IgG_Titer	0.52	Negative
133	NDARPF169NN8	Negative: Male	S2_Spike_IgG_Titer	0.29	Negative
134	NDARZB856JD5	Negative: Male	S2_Spike_IgG_Titer	0.86	Negative
135	NDARWM117HWP	Positive: Male	S2_Spike_IgG_Titer	2.04	Positive
136	NDARPN227BWB	Positive: Male	S2_Spike_IgG_Titer	2.07042	Positive
137	NDARXA853YXN	Negative: Male	S2_Spike_IgG_Titer	0.73	Negative
138	NDARPH056WHC	Negative: Female	S2_Spike_IgG_Titer	0.38	Negative
139	NDARTN136WJG	Negative: Male	S2_Spike_IgG_Titer	0.36	Negative
140	NDARVY937XDT	Negative: Male	S2_Spike_IgG_Titer	0.55	Negative
141	NDARVL085WD3	Negative: Male	S2_Spike_IgG_Titer	0.84	Negative
142	NDARDY944TNH	Negative: Male	S2_Spike_IgG_Titer	0.55	Negative
143	NDARVW400YFZ	Negative: Male	S2_Spike_IgG_Titer	0.81	Negative
144	NDARFV956TLY	Negative: Female	S2_Spike_IgG_Titer	0.219852	Negative
145	NDARJN743HYT	Negative: Female	S2_Spike_IgG_Titer	0.59	Negative
146	NDARGB033CZK	Negative: Female	S2_Spike_IgG_Titer	0.53	Negative
147	NDARZL761EJQ	Negative: Male	S2_Spike_IgG_Titer	0.66	Negative
148	NDARDJ184KEJ	Negative: Male	S2_Spike_IgG_Titer	0.52	Negative
149	NDARTW561LXG	Negative: Male	S2_Spike_IgG_Titer	0.84	Negative
150	NDARCF206DCP	Negative: Female	S2_Spike_IgG_Titer	0.85	Negative
151	NDARVE157FYH	Negative: Male	S2_Spike_IgG_Titer	0.86	Negative
152	NDARTX610MKF	Negative: Female	S2_Spike_IgG_Titer	0.24	Negative
153	NDARMY882XZU	Negative: Male	S2_Spike_IgG_Titer	0.34	Negative
154	NDARVA788BU5	Negative: Female	S2_Spike_IgG_Titer	0.24	Negative
155	NDARAN950DF2	Negative: Female	S2_Spike_IgG_Titer	0.61	Negative
156	NDARGE369CWZ	Negative: Male	S2_Spike_IgG_Titer	0.73	Negative
157	NDARZU092MJL	Negative: Female	S2_Spike_IgG_Titer	0.46	Negative
158	NDARMY692EGU	Negative: Female	S2_Spike_IgG_Titer	0.87	Negative
159	NDARXK939ZR8	Negative: Female	S2_Spike_IgG_Titer	0.79	Negative
160	NDARUV226BKL	Negative: Male	S2_Spike_IgG_Titer	0.52	Negative
161	NDARJF351PF2	Positive: Female	S2_Spike_IgG_Titer	1.09	Positive
162	NDARET106ZM9	Negative: Male	S2_Spike_IgG_Titer	0.66	Negative
163	NDARKC991LAL	Positive: Male	S2_Spike_IgG_Titer	1.15	Positive
164	NDARTZ695DAJ	Negative: Male	S2_Spike_IgG_Titer	0.48	Negative
165	NDARPJ969KB8	Negative: Male	S2_Spike_IgG_Titer	0.41	Negative
166	NDARUW453JNX	NA: Male	S2_Spike_IgG_Titer
167	NDARTR019ZDA	Negative: Female	S2_Spike_IgG_Titer	0.56	Negative
168	NDARTF413TV5	Negative: Female	S2_Spike_IgG_Titer	0.3	Negative
169	NDARZL186NNE	Positive: Male	S2_Spike_IgG_Titer	1.33	Positive
170	NDARKV859JWV	NA: Male	S2_Spike_IgG_Titer
171	NDARVU932NBE	Negative: Male	S2_Spike_IgG_Titer	0.59	Negative
172	NDARDB944MX3	Positive: Female	S2_Spike_IgG_Titer	1.36	Positive
173	NDARRU056LY5	Negative: Male	S2_Spike_IgG_Titer	0.76	Negative
174	NDARJV322XUG	Negative: Male	S2_Spike_IgG_Titer	0.56	Negative
175	NDARFK382UTP	Negative: Female	S2_Spike_IgG_Titer	0.54	Negative
176	NDARGG836BUF	Negative: Female	S2_Spike_IgG_Titer	0.73	Negative
177	NDARZY244CVA	Positive: Female	S2_Spike_IgG_Titer	1.43	Positive
178	NDARXP106YKR	Positive: Female	S2_Spike_IgG_Titer	2.04	Positive
179	NDARPD580ZR2	Negative: Female	S2_Spike_IgG_Titer	0.82	Negative
180	NDARGF871WZN	Negative: Male	S2_Spike_IgG_Titer	0.77	Negative
181	NDARMA057VPW	Negative: Female	S2_Spike_IgG_Titer	0.63	Negative
182	NDARDC275JX2	Negative: Female	S2_Spike_IgG_Titer	0.59281	Negative
183	NDARDE006BXF	Negative: Female	S2_Spike_IgG_Titer	0.79	Negative
184	NDARGZ814VKN	Negative: Male	S2_Spike_IgG_Titer	0.27	Negative
185	NDARHH944DLB	Negative: Female	S2_Spike_IgG_Titer	0.5	Negative
186	NDARGE224AUL	Negative: Male	S2_Spike_IgG_Titer	0.113746	Negative
187	NDARGN637NV2	Negative: Male	S2_Spike_IgG_Titer	0.44	Negative
188	NDARTE612BEZ	Negative: Female	S2_Spike_IgG_Titer	0.82	Negative
189	NDARZA085WV4	Negative: Male	S2_Spike_IgG_Titer	0.6	Negative
190	NDAREV137UX9	NA: Female	S2_Spike_IgG_Titer
191	NDARLV018ZCY	Negative: Female	S2_Spike_IgG_Titer	0.85	Negative
192	NDARKM485XDH	Negative: Female	S2_Spike_IgG_Titer	0.441606	Negative
193	NDARFP592YXU	Negative: Female	S2_Spike_IgG_Titer	0.33	Negative
194	NDARYP965YPR	NA: Female	S2_Spike_IgG_Titer
195	NDARDY984CBQ	Negative: Female	S2_Spike_IgG_Titer	0.55	Negative
196	NDARUE742DBT	Positive: Male	S2_Spike_IgG_Titer	1.94	Positive
197	NDARCW438WTM	Positive: Female	S2_Spike_IgG_Titer	1.05	Positive
198	NDARWB340BBP	Negative: Male	S2_Spike_IgG_Titer	0.59	Negative
199	NDARER546DA2	Negative: Male	S2_Spike_IgG_Titer	0.137434	Negative
200	NDARXG133CLP	Negative: Male	S2_Spike_IgG_Titer	0.67	Negative
201	NDARHD247JJG	Negative: Male	S2_Spike_IgG_Titer	0.68	Negative
202	NDARRU916BE5	Negative: Female	S2_Spike_IgG_Titer	0.6	Negative
203	NDARLH116HUT	Negative: Male	S2_Spike_IgG_Titer	0.23	Negative
204	NDARBN253FFP	Negative: Female	S2_Spike_IgG_Titer	0.3	Negative
205	NDARFW137WUR	Negative: Female	S2_Spike_IgG_Titer	0.65	Negative
206	NDARNZ956ZJ2	Negative: Female	S2_Spike_IgG_Titer	0.249	Negative
207	NDARYT052LBY	Negative: Male	S2_Spike_IgG_Titer	0.36	Negative
208	NDARHR105MR7	Negative: Female	S2_Spike_IgG_Titer	0.39	Negative
209	NDARVL144KTM	Negative: Female	S2_Spike_IgG_Titer	0.71	Negative
210	NDARKG797FMV	Negative: Male	S2_Spike_IgG_Titer	0.43	Negative
211	NDARUA362VCT	Positive: Male	S2_Spike_IgG_Titer	1.35492	Positive
212	NDARNN939JTU	Negative: Female	S2_Spike_IgG_Titer	0.71	Negative
213	NDARDP904ENJ	Positive: Female	S2_Spike_IgG_Titer	2.21	Positive
214	NDARFG894AM6	Positive: Male	S2_Spike_IgG_Titer	2.13	Positive
215	NDARVT363NZ4	Negative: Male	RBD_IgG_Titer	0.5	Negative
216	NDARXP025XU2	Negative: Male	RBD_IgG_Titer	0.44	Negative
217	NDARTA541CHL	Positive: Female	RBD_IgG_Titer	1.84	Positive
218	NDARYX584WEW	Positive: Female	RBD_IgG_Titer	2.14	Positive
219	NDARRN099XDH	Negative: Female	RBD_IgG_Titer	0.61	Negative
220	NDARWW199NBC	Negative: Female	RBD_IgG_Titer	0.233093	Negative
221	NDARGA261TKD	Negative: Female	RBD_IgG_Titer	0.73	Negative
222	NDARDT443MJ2	Negative: Female	RBD_IgG_Titer	0.84	Negative
223	NDAREV905EK2	Negative: Female	RBD_IgG_Titer	0.52	Negative
224	NDARMY100TX4	Negative: Female	RBD_IgG_Titer	0.83	Negative
225	NDARKM551WHK	Negative: Male	RBD_IgG_Titer	0.42	Negative
226	NDARVU798PBP	Negative: Female	RBD_IgG_Titer	0.306545	Negative
227	NDAREP147TM8	Negative: Female	RBD_IgG_Titer	0.67	Negative
228	NDARGK845PPT	Negative: Female	RBD_IgG_Titer	0.32	Negative
229	NDARUH648LB0	Negative: Female	RBD_IgG_Titer	0.78	Negative
230	NDARYA093RAW	NA: Female	RBD_IgG_Titer
231	NDARKM242WNX	Negative: Male	RBD_IgG_Titer	0.3	Negative
232	NDARUV480GNP	Negative: Male	RBD_IgG_Titer	0.38	Negative
233	NDARKD194FB3	Negative: Female	RBD_IgG_Titer	0.46	Negative
234	NDARLU252KTF	Negative: Male	RBD_IgG_Titer	0.74	Negative
235	NDARKC651BVE	Negative: Male	RBD_IgG_Titer	0.36	Negative
236	NDARMP517GPP	Negative: Male	RBD_IgG_Titer	0.22	Negative
237	NDARWC696FZY	Negative: Male	RBD_IgG_Titer	0.28	Negative
238	NDARUP696VA0	Positive: Female	RBD_IgG_Titer	1.25	Positive
239	NDARFH529VBW	Negative: Male	RBD_IgG_Titer	0.84	Negative
240	NDARPF169NN8	Negative: Male	RBD_IgG_Titer	0.56	Negative
241	NDARZB856JD5	Negative: Male	RBD_IgG_Titer	0.52	Negative
242	NDARWM117HWP	Positive: Male	RBD_IgG_Titer	2.26	Positive
243	NDARPN227BWB	Negative: Male	RBD_IgG_Titer	0.5868	Negative
244	NDARXA853YXN	Negative: Male	RBD_IgG_Titer	0.7	Negative
245	NDARPH056WHC	Negative: Female	RBD_IgG_Titer	0.61	Negative
246	NDARTN136WJG	Negative: Male	RBD_IgG_Titer	0.34	Negative
247	NDARVY937XDT	Negative: Male	RBD_IgG_Titer	0.69	Negative
248	NDARVL085WD3	Negative: Male	RBD_IgG_Titer	0.62	Negative
249	NDARDY944TNH	Negative: Male	RBD_IgG_Titer	0.26	Negative
250	NDARVW400YFZ	Negative: Male	RBD_IgG_Titer	0.68	Negative
251	NDARFV956TLY	Negative: Female	RBD_IgG_Titer	0.214465	Negative
252	NDARJN743HYT	Negative: Female	RBD_IgG_Titer	0.22	Negative
253	NDARGB033CZK	Negative: Female	RBD_IgG_Titer	0.31	Negative
254	NDARZL761EJQ	Negative: Male	RBD_IgG_Titer	0.6	Negative
255	NDARDJ184KEJ	Negative: Male	RBD_IgG_Titer	0.24	Negative
256	NDARTW561LXG	Negative: Male	RBD_IgG_Titer	0.65	Negative
257	NDARCF206DCP	Negative: Female	RBD_IgG_Titer	0.53	Negative
258	NDARVE157FYH	Negative: Male	RBD_IgG_Titer	0.42	Negative
259	NDARTX610MKF	Negative: Female	RBD_IgG_Titer	0.87	Negative
260	NDARMY882XZU	Negative: Male	RBD_IgG_Titer	0.63	Negative
261	NDARVA788BU5	Negative: Female	RBD_IgG_Titer	0.86	Negative
262	NDARAN950DF2	Negative: Female	RBD_IgG_Titer	0.33	Negative
263	NDARGE369CWZ	Negative: Male	RBD_IgG_Titer	0.55	Negative
264	NDARZU092MJL	Negative: Female	RBD_IgG_Titer	0.54	Negative
265	NDARMY692EGU	Negative: Female	RBD_IgG_Titer	0.84	Negative
266	NDARXK939ZR8	Negative: Female	RBD_IgG_Titer	0.62	Negative
267	NDARUV226BKL	Negative: Male	RBD_IgG_Titer	0.26	Negative
268	NDARJF351PF2	Positive: Female	RBD_IgG_Titer	1.7	Positive
269	NDARET106ZM9	Negative: Male	RBD_IgG_Titer	0.36	Negative
270	NDARKC991LAL	Positive: Male	RBD_IgG_Titer	1.5	Positive
271	NDARTZ695DAJ	Negative: Male	RBD_IgG_Titer	0.4	Negative
272	NDARPJ969KB8	Negative: Male	RBD_IgG_Titer	0.58	Negative
273	NDARUW453JNX	NA: Male	RBD_IgG_Titer
274	NDARTR019ZDA	Positive: Female	RBD_IgG_Titer	1.75	Positive
275	NDARTF413TV5	Negative: Female	RBD_IgG_Titer	0.75	Negative
276	NDARZL186NNE	Positive: Male	RBD_IgG_Titer	1.75	Positive
277	NDARKV859JWV	NA: Male	RBD_IgG_Titer
278	NDARVU932NBE	Negative: Male	RBD_IgG_Titer	0.64	Negative
279	NDARDB944MX3	Negative: Female	RBD_IgG_Titer	0.37	Negative
280	NDARRU056LY5	Negative: Male	RBD_IgG_Titer	0.86	Negative
281	NDARJV322XUG	Negative: Male	RBD_IgG_Titer	0.72	Negative
282	NDARFK382UTP	Negative: Female	RBD_IgG_Titer	0.34	Negative
283	NDARGG836BUF	Negative: Female	RBD_IgG_Titer	0.58	Negative
284	NDARZY244CVA	Positive: Female	RBD_IgG_Titer	1.77	Positive
285	NDARXP106YKR	Negative: Female	RBD_IgG_Titer	0.68	Negative
286	NDARPD580ZR2	Negative: Female	RBD_IgG_Titer	0.42	Negative
287	NDARGF871WZN	Negative: Male	RBD_IgG_Titer	0.64	Negative
288	NDARMA057VPW	Negative: Female	RBD_IgG_Titer	0.53	Negative
289	NDARDC275JX2	Negative: Female	RBD_IgG_Titer	0.253385	Negative
290	NDARDE006BXF	Negative: Female	RBD_IgG_Titer	0.57	Negative
291	NDARGZ814VKN	Negative: Male	RBD_IgG_Titer	0.82	Negative
292	NDARHH944DLB	Negative: Female	RBD_IgG_Titer	0.45	Negative
293	NDARGE224AUL	Negative: Male	RBD_IgG_Titer	0.318778	Negative
294	NDARGN637NV2	Negative: Male	RBD_IgG_Titer	0.82	Negative
295	NDARTE612BEZ	Negative: Female	RBD_IgG_Titer	0.48	Negative
296	NDARZA085WV4	Negative: Male	RBD_IgG_Titer	0.67	Negative
297	NDAREV137UX9	NA: Female	RBD_IgG_Titer
298	NDARLV018ZCY	Negative: Female	RBD_IgG_Titer	0.4	Negative
299	NDARKM485XDH	Negative: Female	RBD_IgG_Titer	0.529017	Negative
300	NDARFP592YXU	Negative: Female	RBD_IgG_Titer	0.83	Negative
301	NDARYP965YPR	NA: Female	RBD_IgG_Titer
302	NDARDY984CBQ	Negative: Female	RBD_IgG_Titer	0.33	Negative
303	NDARUE742DBT	Positive: Male	RBD_IgG_Titer	1.34	Positive
304	NDARCW438WTM	Negative: Female	RBD_IgG_Titer	0.22	Negative
305	NDARWB340BBP	Negative: Male	RBD_IgG_Titer	0.34	Negative
306	NDARER546DA2	Negative: Male	RBD_IgG_Titer	0.127811	Negative
307	NDARXG133CLP	Negative: Male	RBD_IgG_Titer	0.35	Negative
308	NDARHD247JJG	Positive: Male	RBD_IgG_Titer	1.17	Positive
309	NDARRU916BE5	Negative: Female	RBD_IgG_Titer	0.67	Negative
310	NDARLH116HUT	Negative: Male	RBD_IgG_Titer	0.61	Negative
311	NDARBN253FFP	Negative: Female	RBD_IgG_Titer	0.65	Negative
312	NDARFW137WUR	Negative: Female	RBD_IgG_Titer	0.74	Negative
313	NDARNZ956ZJ2	Positive: Female	RBD_IgG_Titer	1.92	Positive
314	NDARYT052LBY	Negative: Male	RBD_IgG_Titer	0.79	Negative
315	NDARHR105MR7	Negative: Female	RBD_IgG_Titer	0.52	Negative
316	NDARVL144KTM	Negative: Female	RBD_IgG_Titer	0.56	Negative
317	NDARKG797FMV	Negative: Male	RBD_IgG_Titer	0.33	Negative
318	NDARUA362VCT	Negative: Male	RBD_IgG_Titer	0.691879	Negative
319	NDARNN939JTU	Negative: Female	RBD_IgG_Titer	0.41	Negative
320	NDARDP904ENJ	Negative: Female	RBD_IgG_Titer	0.47	Negative
321	NDARFG894AM6	Positive: Male	RBD_IgG_Titer	1.26	Positive
322	NDARVT363NZ4	Negative: Male	Nucleoprotein_IgG_Titer	0.65	Negative
323	NDARXP025XU2	Negative: Male	Nucleoprotein_IgG_Titer	0.26	Negative
324	NDARTA541CHL	Positive: Female	Nucleoprotein_IgG_Titer	1.08	Positive
325	NDARYX584WEW	Positive: Female	Nucleoprotein_IgG_Titer	1.47	Positive
326	NDARRN099XDH	Negative: Female	Nucleoprotein_IgG_Titer	0.31	Negative
327	NDARWW199NBC	Negative: Female	Nucleoprotein_IgG_Titer	0.39514	Negative
328	NDARGA261TKD	Negative: Female	Nucleoprotein_IgG_Titer	0.75	Negative
329	NDARDT443MJ2	Negative: Female	Nucleoprotein_IgG_Titer	0.84	Negative
330	NDAREV905EK2	Negative: Female	Nucleoprotein_IgG_Titer	0.38	Negative
331	NDARMY100TX4	Negative: Female	Nucleoprotein_IgG_Titer	0.72	Negative
332	NDARKM551WHK	Negative: Male	Nucleoprotein_IgG_Titer	0.73	Negative
333	NDARVU798PBP	Negative: Female	Nucleoprotein_IgG_Titer	0.220178	Negative
334	NDAREP147TM8	Negative: Female	Nucleoprotein_IgG_Titer	0.26	Negative
335	NDARGK845PPT	Negative: Female	Nucleoprotein_IgG_Titer	0.37	Negative
336	NDARUH648LB0	Negative: Female	Nucleoprotein_IgG_Titer	0.8	Negative
337	NDARYA093RAW	NA: Female	Nucleoprotein_IgG_Titer
338	NDARKM242WNX	Negative: Male	Nucleoprotein_IgG_Titer	0.48	Negative
339	NDARUV480GNP	Negative: Male	Nucleoprotein_IgG_Titer	0.36	Negative
340	NDARKD194FB3	Negative: Female	Nucleoprotein_IgG_Titer	0.44	Negative
341	NDARLU252KTF	Negative: Male	Nucleoprotein_IgG_Titer	0.69	Negative
342	NDARKC651BVE	Negative: Male	Nucleoprotein_IgG_Titer	0.76	Negative
343	NDARMP517GPP	Negative: Male	Nucleoprotein_IgG_Titer	0.41	Negative
344	NDARWC696FZY	Negative: Male	Nucleoprotein_IgG_Titer	0.5	Negative
345	NDARUP696VA0	Positive: Female	Nucleoprotein_IgG_Titer	1.69	Positive
346	NDARFH529VBW	Negative: Male	Nucleoprotein_IgG_Titer	0.71	Negative
347	NDARPF169NN8	Negative: Male	Nucleoprotein_IgG_Titer	0.23	Negative
348	NDARZB856JD5	Negative: Male	Nucleoprotein_IgG_Titer	0.64	Negative
349	NDARWM117HWP	Positive: Male	Nucleoprotein_IgG_Titer	1.62	Positive
350	NDARPN227BWB	Negative: Male	Nucleoprotein_IgG_Titer	0.9	Negative
351	NDARXA853YXN	Negative: Male	Nucleoprotein_IgG_Titer	0.65	Negative
352	NDARPH056WHC	Negative: Female	Nucleoprotein_IgG_Titer	0.53	Negative
353	NDARTN136WJG	Negative: Male	Nucleoprotein_IgG_Titer	0.86	Negative
354	NDARVY937XDT	Negative: Male	Nucleoprotein_IgG_Titer	0.73	Negative
355	NDARVL085WD3	Negative: Male	Nucleoprotein_IgG_Titer	0.28	Negative
356	NDARDY944TNH	Negative: Male	Nucleoprotein_IgG_Titer	0.41	Negative
357	NDARVW400YFZ	Negative: Male	Nucleoprotein_IgG_Titer	0.64	Negative
358	NDARFV956TLY	Negative: Female	Nucleoprotein_IgG_Titer	0.321304	Negative
359	NDARJN743HYT	Negative: Female	Nucleoprotein_IgG_Titer	0.66	Negative
360	NDARGB033CZK	Negative: Female	Nucleoprotein_IgG_Titer	0.41	Negative
361	NDARZL761EJQ	Negative: Male	Nucleoprotein_IgG_Titer	0.65	Negative
362	NDARDJ184KEJ	Negative: Male	Nucleoprotein_IgG_Titer	0.38	Negative
363	NDARTW561LXG	Negative: Male	Nucleoprotein_IgG_Titer	0.65	Negative
364	NDARCF206DCP	Negative: Female	Nucleoprotein_IgG_Titer	0.75	Negative
365	NDARVE157FYH	Negative: Male	Nucleoprotein_IgG_Titer	0.84	Negative
366	NDARTX610MKF	Negative: Female	Nucleoprotein_IgG_Titer	0.33	Negative
367	NDARMY882XZU	Negative: Male	Nucleoprotein_IgG_Titer	0.52	Negative
368	NDARVA788BU5	Negative: Female	Nucleoprotein_IgG_Titer	0.48	Negative
369	NDARAN950DF2	Negative: Female	Nucleoprotein_IgG_Titer	0.26	Negative
370	NDARGE369CWZ	Negative: Male	Nucleoprotein_IgG_Titer	0.81	Negative
371	NDARZU092MJL	Negative: Female	Nucleoprotein_IgG_Titer	0.54	Negative
372	NDARMY692EGU	Negative: Female	Nucleoprotein_IgG_Titer	0.65	Negative
373	NDARXK939ZR8	Negative: Female	Nucleoprotein_IgG_Titer	0.44	Negative
374	NDARUV226BKL	Negative: Male	Nucleoprotein_IgG_Titer	0.25	Negative
375	NDARJF351PF2	Positive: Female	Nucleoprotein_IgG_Titer	2.21	Positive
376	NDARET106ZM9	Negative: Male	Nucleoprotein_IgG_Titer	0.5	Negative
377	NDARKC991LAL	Positive: Male	Nucleoprotein_IgG_Titer	2.05	Positive
378	NDARTZ695DAJ	Negative: Male	Nucleoprotein_IgG_Titer	0.53	Negative
379	NDARPJ969KB8	Negative: Male	Nucleoprotein_IgG_Titer	0.59	Negative
380	NDARUW453JNX	NA: Male	Nucleoprotein_IgG_Titer
381	NDARTR019ZDA	Positive: Female	Nucleoprotein_IgG_Titer	1.08	Positive
382	NDARTF413TV5	Negative: Female	Nucleoprotein_IgG_Titer	0.73	Negative
383	NDARZL186NNE	Positive: Male	Nucleoprotein_IgG_Titer	1.74	Positive
384	NDARKV859JWV	NA: Male	Nucleoprotein_IgG_Titer
385	NDARVU932NBE	Negative: Male	Nucleoprotein_IgG_Titer	0.53	Negative
386	NDARDB944MX3	Positive: Female	Nucleoprotein_IgG_Titer	2.27	Positive
387	NDARRU056LY5	Negative: Male	Nucleoprotein_IgG_Titer	0.7	Negative
388	NDARJV322XUG	Negative: Male	Nucleoprotein_IgG_Titer	0.86	Negative
389	NDARFK382UTP	Negative: Female	Nucleoprotein_IgG_Titer	0.59	Negative
390	NDARGG836BUF	Negative: Female	Nucleoprotein_IgG_Titer	0.56	Negative
391	NDARZY244CVA	Positive: Female	Nucleoprotein_IgG_Titer	1.41	Positive
392	NDARXP106YKR	Negative: Female	Nucleoprotein_IgG_Titer	0.82	Negative
393	NDARPD580ZR2	Negative: Female	Nucleoprotein_IgG_Titer	0.76	Negative
394	NDARGF871WZN	Negative: Male	Nucleoprotein_IgG_Titer	0.25	Negative
395	NDARMA057VPW	Negative: Female	Nucleoprotein_IgG_Titer	0.86	Negative
396	NDARDC275JX2	Negative: Female	Nucleoprotein_IgG_Titer	0.362143	Negative
397	NDARDE006BXF	Negative: Female	Nucleoprotein_IgG_Titer	0.71	Negative
398	NDARGZ814VKN	Negative: Male	Nucleoprotein_IgG_Titer	0.28	Negative
399	NDARHH944DLB	Negative: Female	Nucleoprotein_IgG_Titer	0.4	Negative
400	NDARGE224AUL	Negative: Male	Nucleoprotein_IgG_Titer	0.413476	Negative
401	NDARGN637NV2	Negative: Male	Nucleoprotein_IgG_Titer	0.71	Negative
402	NDARTE612BEZ	Negative: Female	Nucleoprotein_IgG_Titer	0.3	Negative
403	NDARZA085WV4	Negative: Male	Nucleoprotein_IgG_Titer	0.56	Negative
404	NDAREV137UX9	NA: Female	Nucleoprotein_IgG_Titer
405	NDARLV018ZCY	Negative: Female	Nucleoprotein_IgG_Titer	0.74	Negative
406	NDARKM485XDH	Negative: Female	Nucleoprotein_IgG_Titer	0.533172	Negative
407	NDARFP592YXU	Negative: Female	Nucleoprotein_IgG_Titer	0.79	Negative
408	NDARYP965YPR	NA: Female	Nucleoprotein_IgG_Titer
409	NDARDY984CBQ	Negative: Female	Nucleoprotein_IgG_Titer	0.25	Negative
410	NDARUE742DBT	Negative: Male	Nucleoprotein_IgG_Titer	0.65	Negative
411	NDARCW438WTM	Negative: Female	Nucleoprotein_IgG_Titer	0.23	Negative
412	NDARWB340BBP	Negative: Male	Nucleoprotein_IgG_Titer	0.37	Negative
413	NDARER546DA2	Negative: Male	Nucleoprotein_IgG_Titer	0.300961	Negative
414	NDARXG133CLP	Negative: Male	Nucleoprotein_IgG_Titer	0.34	Negative
415	NDARHD247JJG	Negative: Male	Nucleoprotein_IgG_Titer	0.83	Negative
416	NDARRU916BE5	Negative: Female	Nucleoprotein_IgG_Titer	0.31	Negative
417	NDARLH116HUT	Negative: Male	Nucleoprotein_IgG_Titer	0.81	Negative
418	NDARBN253FFP	Negative: Female	Nucleoprotein_IgG_Titer	0.67	Negative
419	NDARFW137WUR	Negative: Female	Nucleoprotein_IgG_Titer	0.35	Negative
420	NDARNZ956ZJ2	Negative: Female	Nucleoprotein_IgG_Titer	0.350233	Negative
421	NDARYT052LBY	Negative: Male	Nucleoprotein_IgG_Titer	0.51	Negative
422	NDARHR105MR7	Negative: Female	Nucleoprotein_IgG_Titer	0.41	Negative
423	NDARVL144KTM	Negative: Female	Nucleoprotein_IgG_Titer	0.69	Negative
424	NDARKG797FMV	Negative: Male	Nucleoprotein_IgG_Titer	0.49	Negative
425	NDARUA362VCT	Negative: Male	Nucleoprotein_IgG_Titer	0.711733	Negative
426	NDARNN939JTU	Negative: Female	Nucleoprotein_IgG_Titer	0.47	Negative
427	NDARDP904ENJ	Positive: Female	Nucleoprotein_IgG_Titer	1.62	Positive
428	NDARFG894AM6	Positive: Male	Nucleoprotein_IgG_Titer	1.94	Positive
429	NDARVT363NZ4	Negative: Male	S1_Spike_IgM_Titer	0.67	Negative
430	NDARXP025XU2	Negative: Male	S1_Spike_IgM_Titer	0.73	Negative
431	NDARTA541CHL	Negative: Female	S1_Spike_IgM_Titer	0.76	Negative
432	NDARYX584WEW	Negative: Female	S1_Spike_IgM_Titer	0.65	Negative
433	NDARRN099XDH	Negative: Female	S1_Spike_IgM_Titer	0.65	Negative
434	NDARWW199NBC	Positive: Female	S1_Spike_IgM_Titer	1.35133	Positive
435	NDARGA261TKD	Negative: Female	S1_Spike_IgM_Titer	0.33	Negative
436	NDARDT443MJ2	Negative: Female	S1_Spike_IgM_Titer	0.47	Negative
437	NDAREV905EK2	Negative: Female	S1_Spike_IgM_Titer	0.87	Negative
438	NDARMY100TX4	Negative: Female	S1_Spike_IgM_Titer	0.75	Negative
439	NDARKM551WHK	Positive: Male	S1_Spike_IgM_Titer	1.06	Positive
440	NDARVU798PBP	Positive: Female	S1_Spike_IgM_Titer	1.414	Positive
441	NDAREP147TM8	Negative: Female	S1_Spike_IgM_Titer	0.22	Negative
442	NDARGK845PPT	Negative: Female	S1_Spike_IgM_Titer	0.46	Negative
443	NDARUH648LB0	Negative: Female	S1_Spike_IgM_Titer	0.82	Negative
444	NDARYA093RAW	NA: Female	S1_Spike_IgM_Titer
445	NDARKM242WNX	Negative: Male	S1_Spike_IgM_Titer	0.32	Negative
446	NDARUV480GNP	Negative: Male	S1_Spike_IgM_Titer	0.43	Negative
447	NDARKD194FB3	Negative: Female	S1_Spike_IgM_Titer	0.74	Negative
448	NDARLU252KTF	Positive: Male	S1_Spike_IgM_Titer	1.29	Positive
449	NDARKC651BVE	Negative: Male	S1_Spike_IgM_Titer	0.73	Negative
450	NDARMP517GPP	Negative: Male	S1_Spike_IgM_Titer	0.32	Negative
451	NDARWC696FZY	Negative: Male	S1_Spike_IgM_Titer	0.28	Negative
452	NDARUP696VA0	Positive: Female	S1_Spike_IgM_Titer	1.9	Positive
453	NDARFH529VBW	Negative: Male	S1_Spike_IgM_Titer	0.55	Negative
454	NDARPF169NN8	Negative: Male	S1_Spike_IgM_Titer	0.62	Negative
455	NDARZB856JD5	Negative: Male	S1_Spike_IgM_Titer	0.42	Negative
456	NDARWM117HWP	Positive: Male	S1_Spike_IgM_Titer	1.65	Positive
457	NDARPN227BWB	Negative: Male	S1_Spike_IgM_Titer	0.472	Negative
458	NDARXA853YXN	Negative: Male	S1_Spike_IgM_Titer	0.67	Negative
459	NDARPH056WHC	Negative: Female	S1_Spike_IgM_Titer	0.78	Negative
460	NDARTN136WJG	Negative: Male	S1_Spike_IgM_Titer	0.75	Negative
461	NDARVY937XDT	Negative: Male	S1_Spike_IgM_Titer	0.31	Negative
462	NDARVL085WD3	Negative: Male	S1_Spike_IgM_Titer	0.48	Negative
463	NDARDY944TNH	Negative: Male	S1_Spike_IgM_Titer	0.39	Negative
464	NDARVW400YFZ	Negative: Male	S1_Spike_IgM_Titer	0.49	Negative
465	NDARFV956TLY	Positive: Female	S1_Spike_IgM_Titer	1.82832	Positive
466	NDARJN743HYT	Negative: Female	S1_Spike_IgM_Titer	0.49	Negative
467	NDARGB033CZK	Negative: Female	S1_Spike_IgM_Titer	0.26	Negative
468	NDARZL761EJQ	Negative: Male	S1_Spike_IgM_Titer	0.6	Negative
469	NDARDJ184KEJ	Negative: Male	S1_Spike_IgM_Titer	0.6	Negative
470	NDARTW561LXG	Negative: Male	S1_Spike_IgM_Titer	0.67	Negative
471	NDARCF206DCP	Positive: Female	S1_Spike_IgM_Titer	1.59	Positive
472	NDARVE157FYH	Negative: Male	S1_Spike_IgM_Titer	0.35	Negative
473	NDARTX610MKF	Negative: Female	S1_Spike_IgM_Titer	0.86	Negative
474	NDARMY882XZU	Negative: Male	S1_Spike_IgM_Titer	0.62	Negative
475	NDARVA788BU5	Negative: Female	S1_Spike_IgM_Titer	0.25	Negative
476	NDARAN950DF2	Negative: Female	S1_Spike_IgM_Titer	0.35	Negative
477	NDARGE369CWZ	Negative: Male	S1_Spike_IgM_Titer	0.83	Negative
478	NDARZU092MJL	Negative: Female	S1_Spike_IgM_Titer	0.46	Negative
479	NDARMY692EGU	Negative: Female	S1_Spike_IgM_Titer	0.86	Negative
480	NDARXK939ZR8	Negative: Female	S1_Spike_IgM_Titer	0.7	Negative
481	NDARUV226BKL	Negative: Male	S1_Spike_IgM_Titer	0.59	Negative
482	NDARJF351PF2	Positive: Female	S1_Spike_IgM_Titer	1.4	Positive
483	NDARET106ZM9	Negative: Male	S1_Spike_IgM_Titer	0.74	Negative
484	NDARKC991LAL	Negative: Male	S1_Spike_IgM_Titer	0.85	Negative
485	NDARTZ695DAJ	Negative: Male	S1_Spike_IgM_Titer	0.54	Negative
486	NDARPJ969KB8	Negative: Male	S1_Spike_IgM_Titer	0.61	Negative
487	NDARUW453JNX	NA: Male	S1_Spike_IgM_Titer
488	NDARTR019ZDA	Positive: Female	S1_Spike_IgM_Titer	1.3	Positive
489	NDARTF413TV5	Negative: Female	S1_Spike_IgM_Titer	0.46	Negative
490	NDARZL186NNE	Negative: Male	S1_Spike_IgM_Titer	0.27	Negative
491	NDARKV859JWV	NA: Male	S1_Spike_IgM_Titer
492	NDARVU932NBE	Negative: Male	S1_Spike_IgM_Titer	0.8	Negative
493	NDARDB944MX3	Negative: Female	S1_Spike_IgM_Titer	0.36	Negative
494	NDARRU056LY5	Negative: Male	S1_Spike_IgM_Titer	0.55	Negative
495	NDARJV322XUG	Negative: Male	S1_Spike_IgM_Titer	0.38	Negative
496	NDARFK382UTP	Negative: Female	S1_Spike_IgM_Titer	0.71	Negative
497	NDARGG836BUF	Negative: Female	S1_Spike_IgM_Titer	0.69	Negative
498	NDARZY244CVA	Positive: Female	S1_Spike_IgM_Titer	1.87	Positive
499	NDARXP106YKR	Negative: Female	S1_Spike_IgM_Titer	0.41	Negative
500	NDARPD580ZR2	Negative: Female	S1_Spike_IgM_Titer	0.54	Negative
501	NDARGF871WZN	Negative: Male	S1_Spike_IgM_Titer	0.73	Negative
502	NDARMA057VPW	Negative: Female	S1_Spike_IgM_Titer	0.5	Negative
503	NDARDC275JX2	Negative: Female	S1_Spike_IgM_Titer	0.611467	Negative
504	NDARDE006BXF	Negative: Female	S1_Spike_IgM_Titer	0.63	Negative
505	NDARGZ814VKN	Negative: Male	S1_Spike_IgM_Titer	0.86	Negative
506	NDARHH944DLB	Negative: Female	S1_Spike_IgM_Titer	0.79	Negative
507	NDARGE224AUL	Positive: Male	S1_Spike_IgM_Titer	1.36757	Positive
508	NDARGN637NV2	Negative: Male	S1_Spike_IgM_Titer	0.28	Negative
509	NDARTE612BEZ	Negative: Female	S1_Spike_IgM_Titer	0.31	Negative
510	NDARZA085WV4	Negative: Male	S1_Spike_IgM_Titer	0.53	Negative
511	NDAREV137UX9	NA: Female	S1_Spike_IgM_Titer
512	NDARLV018ZCY	Negative: Female	S1_Spike_IgM_Titer	0.84	Negative
513	NDARKM485XDH	Negative: Female	S1_Spike_IgM_Titer	0.888946	Negative
514	NDARFP592YXU	Negative: Female	S1_Spike_IgM_Titer	0.56	Negative
515	NDARYP965YPR	NA: Female	S1_Spike_IgM_Titer
516	NDARDY984CBQ	Negative: Female	S1_Spike_IgM_Titer	0.28	Negative
517	NDARUE742DBT	Negative: Male	S1_Spike_IgM_Titer	0.28	Negative
518	NDARCW438WTM	Negative: Female	S1_Spike_IgM_Titer	0.42	Negative
519	NDARWB340BBP	Negative: Male	S1_Spike_IgM_Titer	0.85	Negative
520	NDARER546DA2	Negative: Male	S1_Spike_IgM_Titer	0.23742	Negative
521	NDARXG133CLP	Negative: Male	S1_Spike_IgM_Titer	0.44	Negative
522	NDARHD247JJG	Negative: Male	S1_Spike_IgM_Titer	0.69	Negative
523	NDARRU916BE5	Negative: Female	S1_Spike_IgM_Titer	0.82	Negative
524	NDARLH116HUT	Negative: Male	S1_Spike_IgM_Titer	0.86	Negative
525	NDARBN253FFP	Negative: Female	S1_Spike_IgM_Titer	0.53	Negative
526	NDARFW137WUR	Negative: Female	S1_Spike_IgM_Titer	0.44	Negative
527	NDARNZ956ZJ2	Negative: Female	S1_Spike_IgM_Titer	0.632333	Negative
528	NDARYT052LBY	Negative: Male	S1_Spike_IgM_Titer	0.3	Negative
529	NDARHR105MR7	Negative: Female	S1_Spike_IgM_Titer	0.74	Negative
530	NDARVL144KTM	Negative: Female	S1_Spike_IgM_Titer	0.73	Negative
531	NDARKG797FMV	Negative: Male	S1_Spike_IgM_Titer	0.24	Negative
532	NDARUA362VCT	Negative: Male	S1_Spike_IgM_Titer	0.242667	Negative
533	NDARNN939JTU	Negative: Female	S1_Spike_IgM_Titer	0.78	Negative
534	NDARDP904ENJ	Negative: Female	S1_Spike_IgM_Titer	0.68	Negative
535	NDARFG894AM6	Negative: Male	S1_Spike_IgM_Titer	0.39	Negative
536	NDARVT363NZ4	Negative: Male	S2_Spike_IgM_Titer	0.35	Negative
537	NDARXP025XU2	Negative: Male	S2_Spike_IgM_Titer	0.75	Negative
538	NDARTA541CHL	Negative: Female	S2_Spike_IgM_Titer	0.75	Negative
539	NDARYX584WEW	Negative: Female	S2_Spike_IgM_Titer	0.61	Negative
540	NDARRN099XDH	Negative: Female	S2_Spike_IgM_Titer	0.39	Negative
541	NDARWW199NBC	Positive: Female	S2_Spike_IgM_Titer	1.20281	Positive
542	NDARGA261TKD	Negative: Female	S2_Spike_IgM_Titer	0.36	Negative
543	NDARDT443MJ2	Negative: Female	S2_Spike_IgM_Titer	0.85	Negative
544	NDAREV905EK2	Negative: Female	S2_Spike_IgM_Titer	0.29	Negative
545	NDARMY100TX4	Negative: Female	S2_Spike_IgM_Titer	0.22	Negative
546	NDARKM551WHK	Positive: Male	S2_Spike_IgM_Titer	1.47	Positive
547	NDARVU798PBP	Negative: Female	S2_Spike_IgM_Titer	0.786528	Negative
548	NDAREP147TM8	Positive: Female	S2_Spike_IgM_Titer	1.99	Positive
549	NDARGK845PPT	Negative: Female	S2_Spike_IgM_Titer	0.37	Negative
550	NDARUH648LB0	Negative: Female	S2_Spike_IgM_Titer	0.41	Negative
551	NDARYA093RAW	NA: Female	S2_Spike_IgM_Titer
552	NDARKM242WNX	Negative: Male	S2_Spike_IgM_Titer	0.55	Negative
553	NDARUV480GNP	Negative: Male	S2_Spike_IgM_Titer	0.22	Negative
554	NDARKD194FB3	Negative: Female	S2_Spike_IgM_Titer	0.86	Negative
555	NDARLU252KTF	Positive: Male	S2_Spike_IgM_Titer	1.13	Positive
556	NDARKC651BVE	Negative: Male	S2_Spike_IgM_Titer	0.36	Negative
557	NDARMP517GPP	Negative: Male	S2_Spike_IgM_Titer	0.52	Negative
558	NDARWC696FZY	Negative: Male	S2_Spike_IgM_Titer	0.63	Negative
559	NDARUP696VA0	Positive: Female	S2_Spike_IgM_Titer	1.08	Positive
560	NDARFH529VBW	Negative: Male	S2_Spike_IgM_Titer	0.26	Negative
561	NDARPF169NN8	Negative: Male	S2_Spike_IgM_Titer	0.24	Negative
562	NDARZB856JD5	Negative: Male	S2_Spike_IgM_Titer	0.84	Negative
563	NDARWM117HWP	Negative: Male	S2_Spike_IgM_Titer	0.62	Negative
564	NDARPN227BWB	Negative: Male	S2_Spike_IgM_Titer	0.56092	Negative
565	NDARXA853YXN	Negative: Male	S2_Spike_IgM_Titer	0.59	Negative
566	NDARPH056WHC	Negative: Female	S2_Spike_IgM_Titer	0.23	Negative
567	NDARTN136WJG	Negative: Male	S2_Spike_IgM_Titer	0.53	Negative
568	NDARVY937XDT	Negative: Male	S2_Spike_IgM_Titer	0.27	Negative
569	NDARVL085WD3	Negative: Male	S2_Spike_IgM_Titer	0.76	Negative
570	NDARDY944TNH	Negative: Male	S2_Spike_IgM_Titer	0.28	Negative
571	NDARVW400YFZ	Negative: Male	S2_Spike_IgM_Titer	0.73	Negative
572	NDARFV956TLY	Positive: Female	S2_Spike_IgM_Titer	1.46176	Positive
573	NDARJN743HYT	Negative: Female	S2_Spike_IgM_Titer	0.55	Negative
574	NDARGB033CZK	Negative: Female	S2_Spike_IgM_Titer	0.63	Negative
575	NDARZL761EJQ	Negative: Male	S2_Spike_IgM_Titer	0.44	Negative
576	NDARDJ184KEJ	Negative: Male	S2_Spike_IgM_Titer	0.43	Negative
577	NDARTW561LXG	Negative: Male	S2_Spike_IgM_Titer	0.8	Negative
578	NDARCF206DCP	Positive: Female	S2_Spike_IgM_Titer	1.29	Positive
579	NDARVE157FYH	Negative: Male	S2_Spike_IgM_Titer	0.3	Negative
580	NDARTX610MKF	Negative: Female	S2_Spike_IgM_Titer	0.85	Negative
581	NDARMY882XZU	Negative: Male	S2_Spike_IgM_Titer	0.81	Negative
582	NDARVA788BU5	Negative: Female	S2_Spike_IgM_Titer	0.32	Negative
583	NDARAN950DF2	Negative: Female	S2_Spike_IgM_Titer	0.42	Negative
584	NDARGE369CWZ	Negative: Male	S2_Spike_IgM_Titer	0.58	Negative
585	NDARZU092MJL	Negative: Female	S2_Spike_IgM_Titer	0.26	Negative
586	NDARMY692EGU	Negative: Female	S2_Spike_IgM_Titer	0.29	Negative
587	NDARXK939ZR8	Negative: Female	S2_Spike_IgM_Titer	0.25	Negative
588	NDARUV226BKL	Negative: Male	S2_Spike_IgM_Titer	0.86	Negative
589	NDARJF351PF2	Positive: Female	S2_Spike_IgM_Titer	1.6	Positive
590	NDARET106ZM9	Negative: Male	S2_Spike_IgM_Titer	0.32	Negative
591	NDARKC991LAL	Negative: Male	S2_Spike_IgM_Titer	0.72	Negative
592	NDARTZ695DAJ	Negative: Male	S2_Spike_IgM_Titer	0.35	Negative
593	NDARPJ969KB8	Negative: Male	S2_Spike_IgM_Titer	0.43	Negative
594	NDARUW453JNX	NA: Male	S2_Spike_IgM_Titer
595	NDARTR019ZDA	Positive: Female	S2_Spike_IgM_Titer	1.57	Positive
596	NDARTF413TV5	Negative: Female	S2_Spike_IgM_Titer	0.41	Negative
597	NDARZL186NNE	Positive: Male	S2_Spike_IgM_Titer	1.27	Positive
598	NDARKV859JWV	NA: Male	S2_Spike_IgM_Titer
599	NDARVU932NBE	Negative: Male	S2_Spike_IgM_Titer	0.69	Negative
600	NDARDB944MX3	Negative: Female	S2_Spike_IgM_Titer	0.75	Negative
601	NDARRU056LY5	Negative: Male	S2_Spike_IgM_Titer	0.63	Negative
602	NDARJV322XUG	Negative: Male	S2_Spike_IgM_Titer	0.78	Negative
603	NDARFK382UTP	Negative: Female	S2_Spike_IgM_Titer	0.67	Negative
604	NDARGG836BUF	Negative: Female	S2_Spike_IgM_Titer	0.55	Negative
605	NDARZY244CVA	Negative: Female	S2_Spike_IgM_Titer	0.77	Negative
606	NDARXP106YKR	Negative: Female	S2_Spike_IgM_Titer	0.29	Negative
607	NDARPD580ZR2	Negative: Female	S2_Spike_IgM_Titer	0.71	Negative
608	NDARGF871WZN	Negative: Male	S2_Spike_IgM_Titer	0.65	Negative
609	NDARMA057VPW	Negative: Female	S2_Spike_IgM_Titer	0.47	Negative
610	NDARDC275JX2	Negative: Female	S2_Spike_IgM_Titer	0.474304	Negative
611	NDARDE006BXF	Negative: Female	S2_Spike_IgM_Titer	0.61	Negative
612	NDARGZ814VKN	Negative: Male	S2_Spike_IgM_Titer	0.64	Negative
613	NDARHH944DLB	Negative: Female	S2_Spike_IgM_Titer	0.23	Negative
614	NDARGE224AUL	Negative: Male	S2_Spike_IgM_Titer	0.961086	Negative
615	NDARGN637NV2	Negative: Male	S2_Spike_IgM_Titer	0.27	Negative
616	NDARTE612BEZ	Negative: Female	S2_Spike_IgM_Titer	0.43	Negative
617	NDARZA085WV4	Negative: Male	S2_Spike_IgM_Titer	0.35	Negative
618	NDAREV137UX9	NA: Female	S2_Spike_IgM_Titer
619	NDARLV018ZCY	Negative: Female	S2_Spike_IgM_Titer	0.25	Negative
620	NDARKM485XDH	Positive: Female	S2_Spike_IgM_Titer	1.40169	Positive
621	NDARFP592YXU	Negative: Female	S2_Spike_IgM_Titer	0.31	Negative
622	NDARYP965YPR	NA: Female	S2_Spike_IgM_Titer
623	NDARDY984CBQ	Negative: Female	S2_Spike_IgM_Titer	0.29	Negative
624	NDARUE742DBT	Negative: Male	S2_Spike_IgM_Titer	0.84	Negative
625	NDARCW438WTM	Negative: Female	S2_Spike_IgM_Titer	0.61	Negative
626	NDARWB340BBP	Negative: Male	S2_Spike_IgM_Titer	0.22	Negative
627	NDARER546DA2	Negative: Male	S2_Spike_IgM_Titer	0.478918	Negative
628	NDARXG133CLP	Negative: Male	S2_Spike_IgM_Titer	0.75	Negative
629	NDARHD247JJG	Negative: Male	S2_Spike_IgM_Titer	0.22	Negative
630	NDARRU916BE5	Negative: Female	S2_Spike_IgM_Titer	0.56	Negative
631	NDARLH116HUT	Negative: Male	S2_Spike_IgM_Titer	0.8	Negative
632	NDARBN253FFP	Negative: Female	S2_Spike_IgM_Titer	0.74	Negative
633	NDARFW137WUR	Negative: Female	S2_Spike_IgM_Titer	0.63	Negative
634	NDARNZ956ZJ2	Negative: Female	S2_Spike_IgM_Titer	0.29756	Negative
635	NDARYT052LBY	Negative: Male	S2_Spike_IgM_Titer	0.36	Negative
636	NDARHR105MR7	Negative: Female	S2_Spike_IgM_Titer	0.83	Negative
637	NDARVL144KTM	Negative: Female	S2_Spike_IgM_Titer	0.52	Negative
638	NDARKG797FMV	Negative: Male	S2_Spike_IgM_Titer	0.51	Negative
639	NDARUA362VCT	Negative: Male	S2_Spike_IgM_Titer	0.181528	Negative
640	NDARNN939JTU	Negative: Female	S2_Spike_IgM_Titer	0.39	Negative
641	NDARDP904ENJ	Negative: Female	S2_Spike_IgM_Titer	0.87	Negative
642	NDARFG894AM6	Negative: Male	S2_Spike_IgM_Titer	0.24	Negative
643	NDARVT363NZ4	Negative: Male	RBD_IgM_Titer	0.72	Negative
644	NDARXP025XU2	Negative: Male	RBD_IgM_Titer	0.86	Negative
645	NDARTA541CHL	Negative: Female	RBD_IgM_Titer	0.8	Negative
646	NDARYX584WEW	Negative: Female	RBD_IgM_Titer	0.46	Negative
647	NDARRN099XDH	Negative: Female	RBD_IgM_Titer	0.58	Negative
648	NDARWW199NBC	Negative: Female	RBD_IgM_Titer	0.697391	Negative
649	NDARGA261TKD	Negative: Female	RBD_IgM_Titer	0.76	Negative
650	NDARDT443MJ2	Negative: Female	RBD_IgM_Titer	0.41	Negative
651	NDAREV905EK2	Negative: Female	RBD_IgM_Titer	0.7	Negative
652	NDARMY100TX4	Negative: Female	RBD_IgM_Titer	0.24	Negative
653	NDARKM551WHK	Positive: Male	RBD_IgM_Titer	1.29	Positive
654	NDARVU798PBP	Positive: Female	RBD_IgM_Titer	1.3305	Positive
655	NDAREP147TM8	Negative: Female	RBD_IgM_Titer	0.62	Negative
656	NDARGK845PPT	Negative: Female	RBD_IgM_Titer	0.35	Negative
657	NDARUH648LB0	Negative: Female	RBD_IgM_Titer	0.67	Negative
658	NDARYA093RAW	NA: Female	RBD_IgM_Titer
659	NDARKM242WNX	Negative: Male	RBD_IgM_Titer	0.5	Negative
660	NDARUV480GNP	Negative: Male	RBD_IgM_Titer	0.27	Negative
661	NDARKD194FB3	Negative: Female	RBD_IgM_Titer	0.72	Negative
662	NDARLU252KTF	Negative: Male	RBD_IgM_Titer	0.74	Negative
663	NDARKC651BVE	Negative: Male	RBD_IgM_Titer	0.28	Negative
664	NDARMP517GPP	Negative: Male	RBD_IgM_Titer	0.86	Negative
665	NDARWC696FZY	Negative: Male	RBD_IgM_Titer	0.58	Negative
666	NDARUP696VA0	Positive: Female	RBD_IgM_Titer	1.2	Positive
667	NDARFH529VBW	Negative: Male	RBD_IgM_Titer	0.56	Negative
668	NDARPF169NN8	Negative: Male	RBD_IgM_Titer	0.86	Negative
669	NDARZB856JD5	Negative: Male	RBD_IgM_Titer	0.59	Negative
670	NDARWM117HWP	Positive: Male	RBD_IgM_Titer	1.25	Positive
671	NDARPN227BWB	Negative: Male	RBD_IgM_Titer	0.37972	Negative
672	NDARXA853YXN	Negative: Male	RBD_IgM_Titer	0.87	Negative
673	NDARPH056WHC	Negative: Female	RBD_IgM_Titer	0.64	Negative
674	NDARTN136WJG	Negative: Male	RBD_IgM_Titer	0.33	Negative
675	NDARVY937XDT	Negative: Male	RBD_IgM_Titer	0.45	Negative
676	NDARVL085WD3	Negative: Male	RBD_IgM_Titer	0.68	Negative
677	NDARDY944TNH	Negative: Male	RBD_IgM_Titer	0.64	Negative
678	NDARVW400YFZ	Negative: Male	RBD_IgM_Titer	0.78	Negative
679	NDARFV956TLY	Positive: Female	RBD_IgM_Titer	1.1108	Positive
680	NDARJN743HYT	Negative: Female	RBD_IgM_Titer	0.84	Negative
681	NDARGB033CZK	Negative: Female	RBD_IgM_Titer	0.67	Negative
682	NDARZL761EJQ	Negative: Male	RBD_IgM_Titer	0.72	Negative
683	NDARDJ184KEJ	Negative: Male	RBD_IgM_Titer	0.45	Negative
684	NDARTW561LXG	Negative: Male	RBD_IgM_Titer	0.43	Negative
685	NDARCF206DCP	Negative: Female	RBD_IgM_Titer	0.8	Negative
686	NDARVE157FYH	Negative: Male	RBD_IgM_Titer	0.68	Negative
687	NDARTX610MKF	Negative: Female	RBD_IgM_Titer	0.74	Negative
688	NDARMY882XZU	Negative: Male	RBD_IgM_Titer	0.81	Negative
689	NDARVA788BU5	Negative: Female	RBD_IgM_Titer	0.36	Negative
690	NDARAN950DF2	Negative: Female	RBD_IgM_Titer	0.39	Negative
691	NDARGE369CWZ	Negative: Male	RBD_IgM_Titer	0.32	Negative
692	NDARZU092MJL	Negative: Female	RBD_IgM_Titer	0.86	Negative
693	NDARMY692EGU	Negative: Female	RBD_IgM_Titer	0.49	Negative
694	NDARXK939ZR8	Negative: Female	RBD_IgM_Titer	0.26	Negative
695	NDARUV226BKL	Negative: Male	RBD_IgM_Titer	0.38	Negative
696	NDARJF351PF2	Positive: Female	RBD_IgM_Titer	1.68	Positive
697	NDARET106ZM9	Negative: Male	RBD_IgM_Titer	0.85	Negative
698	NDARKC991LAL	Negative: Male	RBD_IgM_Titer	0.74	Negative
699	NDARTZ695DAJ	Negative: Male	RBD_IgM_Titer	0.37	Negative
700	NDARPJ969KB8	Negative: Male	RBD_IgM_Titer	0.49	Negative
701	NDARUW453JNX	NA: Male	RBD_IgM_Titer
702	NDARTR019ZDA	Positive: Female	RBD_IgM_Titer	1.87	Positive
703	NDARTF413TV5	Negative: Female	RBD_IgM_Titer	0.83	Negative
704	NDARZL186NNE	Negative: Male	RBD_IgM_Titer	0.82	Negative
705	NDARKV859JWV	NA: Male	RBD_IgM_Titer
706	NDARVU932NBE	Negative: Male	RBD_IgM_Titer	0.6	Negative
707	NDARDB944MX3	Negative: Female	RBD_IgM_Titer	0.37	Negative
708	NDARRU056LY5	Negative: Male	RBD_IgM_Titer	0.73	Negative
709	NDARJV322XUG	Negative: Male	RBD_IgM_Titer	0.38	Negative
710	NDARFK382UTP	Negative: Female	RBD_IgM_Titer	0.33	Negative
711	NDARGG836BUF	Negative: Female	RBD_IgM_Titer	0.29	Negative
712	NDARZY244CVA	Positive: Female	RBD_IgM_Titer	2.08	Positive
713	NDARXP106YKR	Negative: Female	RBD_IgM_Titer	0.87	Negative
714	NDARPD580ZR2	Negative: Female	RBD_IgM_Titer	0.27	Negative
715	NDARGF871WZN	Negative: Male	RBD_IgM_Titer	0.78	Negative
716	NDARMA057VPW	Negative: Female	RBD_IgM_Titer	0.57	Negative
717	NDARDC275JX2	Negative: Female	RBD_IgM_Titer	0.490889	Negative
718	NDARDE006BXF	Negative: Female	RBD_IgM_Titer	0.75	Negative
719	NDARGZ814VKN	Negative: Male	RBD_IgM_Titer	0.62	Negative
720	NDARHH944DLB	Negative: Female	RBD_IgM_Titer	0.42	Negative
721	NDARGE224AUL	Negative: Male	RBD_IgM_Titer	0.74447	Negative
722	NDARGN637NV2	Negative: Male	RBD_IgM_Titer	0.63	Negative
723	NDARTE612BEZ	Negative: Female	RBD_IgM_Titer	0.41	Negative
724	NDARZA085WV4	Negative: Male	RBD_IgM_Titer	0.61	Negative
725	NDAREV137UX9	NA: Female	RBD_IgM_Titer
726	NDARLV018ZCY	Negative: Female	RBD_IgM_Titer	0.53	Negative
727	NDARKM485XDH	Negative: Female	RBD_IgM_Titer	0.59352	Negative
728	NDARFP592YXU	Negative: Female	RBD_IgM_Titer	0.7	Negative
729	NDARYP965YPR	NA: Female	RBD_IgM_Titer
730	NDARDY984CBQ	Negative: Female	RBD_IgM_Titer	0.69	Negative
731	NDARUE742DBT	Negative: Male	RBD_IgM_Titer	0.57	Negative
732	NDARCW438WTM	Negative: Female	RBD_IgM_Titer	0.51	Negative
733	NDARWB340BBP	Negative: Male	RBD_IgM_Titer	0.5	Negative
734	NDARER546DA2	Negative: Male	RBD_IgM_Titer	0.159029	Negative
735	NDARXG133CLP	Negative: Male	RBD_IgM_Titer	0.59	Negative
736	NDARHD247JJG	Negative: Male	RBD_IgM_Titer	0.73	Negative
737	NDARRU916BE5	Negative: Female	RBD_IgM_Titer	0.39	Negative
738	NDARLH116HUT	Negative: Male	RBD_IgM_Titer	0.83	Negative
739	NDARBN253FFP	Negative: Female	RBD_IgM_Titer	0.44	Negative
740	NDARFW137WUR	Negative: Female	RBD_IgM_Titer	0.75	Negative
741	NDARNZ956ZJ2	Negative: Female	RBD_IgM_Titer	0.36724	Negative
742	NDARYT052LBY	Negative: Male	RBD_IgM_Titer	0.34	Negative
743	NDARHR105MR7	Negative: Female	RBD_IgM_Titer	0.75	Negative
744	NDARVL144KTM	Negative: Female	RBD_IgM_Titer	0.56	Negative
745	NDARKG797FMV	Negative: Male	RBD_IgM_Titer	0.33	Negative
746	NDARUA362VCT	Negative: Male	RBD_IgM_Titer	0.211667	Negative
747	NDARNN939JTU	Negative: Female	RBD_IgM_Titer	0.54	Negative
748	NDARDP904ENJ	Negative: Female	RBD_IgM_Titer	0.27	Negative
749	NDARFG894AM6	Negative: Male	RBD_IgM_Titer	0.22	Negative
750	NDARVT363NZ4	Negative: Male	Nucleoprotein_IgM_Titer	0.86	Negative
751	NDARXP025XU2	Negative: Male	Nucleoprotein_IgM_Titer	0.41	Negative
752	NDARTA541CHL	Negative: Female	Nucleoprotein_IgM_Titer	0.65	Negative
753	NDARYX584WEW	Negative: Female	Nucleoprotein_IgM_Titer	0.77	Negative
754	NDARRN099XDH	Negative: Female	Nucleoprotein_IgM_Titer	0.49	Negative
755	NDARWW199NBC	Positive: Female	Nucleoprotein_IgM_Titer	1.04042	Positive
756	NDARGA261TKD	Negative: Female	Nucleoprotein_IgM_Titer	0.24	Negative
757	NDARDT443MJ2	Negative: Female	Nucleoprotein_IgM_Titer	0.71	Negative
758	NDAREV905EK2	Negative: Female	Nucleoprotein_IgM_Titer	0.27	Negative
759	NDARMY100TX4	Negative: Female	Nucleoprotein_IgM_Titer	0.33	Negative
760	NDARKM551WHK	Positive: Male	Nucleoprotein_IgM_Titer	1.3	Positive
761	NDARVU798PBP	Positive: Female	Nucleoprotein_IgM_Titer	1.26434	Positive
762	NDAREP147TM8	Positive: Female	Nucleoprotein_IgM_Titer	1.49	Positive
763	NDARGK845PPT	Negative: Female	Nucleoprotein_IgM_Titer	0.86	Negative
764	NDARUH648LB0	Negative: Female	Nucleoprotein_IgM_Titer	0.42	Negative
765	NDARYA093RAW	NA: Female	Nucleoprotein_IgM_Titer
766	NDARKM242WNX	Negative: Male	Nucleoprotein_IgM_Titer	0.41	Negative
767	NDARUV480GNP	Negative: Male	Nucleoprotein_IgM_Titer	0.31	Negative
768	NDARKD194FB3	Negative: Female	Nucleoprotein_IgM_Titer	0.66	Negative
769	NDARLU252KTF	Negative: Male	Nucleoprotein_IgM_Titer	0.55	Negative
770	NDARKC651BVE	Negative: Male	Nucleoprotein_IgM_Titer	0.79	Negative
771	NDARMP517GPP	Negative: Male	Nucleoprotein_IgM_Titer	0.33	Negative
772	NDARWC696FZY	Negative: Male	Nucleoprotein_IgM_Titer	0.62	Negative
773	NDARUP696VA0	Negative: Female	Nucleoprotein_IgM_Titer	0.52	Negative
774	NDARFH529VBW	Negative: Male	Nucleoprotein_IgM_Titer	0.83	Negative
775	NDARPF169NN8	Negative: Male	Nucleoprotein_IgM_Titer	0.58	Negative
776	NDARZB856JD5	Negative: Male	Nucleoprotein_IgM_Titer	0.29	Negative
777	NDARWM117HWP	Negative: Male	Nucleoprotein_IgM_Titer	0.52	Negative
778	NDARPN227BWB	Negative: Male	Nucleoprotein_IgM_Titer	0.377889	Negative
779	NDARXA853YXN	Negative: Male	Nucleoprotein_IgM_Titer	0.83	Negative
780	NDARPH056WHC	Negative: Female	Nucleoprotein_IgM_Titer	0.25	Negative
781	NDARTN136WJG	Negative: Male	Nucleoprotein_IgM_Titer	0.63	Negative
782	NDARVY937XDT	Negative: Male	Nucleoprotein_IgM_Titer	0.48	Negative
783	NDARVL085WD3	Negative: Male	Nucleoprotein_IgM_Titer	0.59	Negative
784	NDARDY944TNH	Negative: Male	Nucleoprotein_IgM_Titer	0.45	Negative
785	NDARVW400YFZ	Negative: Male	Nucleoprotein_IgM_Titer	0.5	Negative
786	NDARFV956TLY	Positive: Female	Nucleoprotein_IgM_Titer	1.56138	Positive
787	NDARJN743HYT	Negative: Female	Nucleoprotein_IgM_Titer	0.57	Negative
788	NDARGB033CZK	Negative: Female	Nucleoprotein_IgM_Titer	0.74	Negative
789	NDARZL761EJQ	Negative: Male	Nucleoprotein_IgM_Titer	0.42	Negative
790	NDARDJ184KEJ	Negative: Male	Nucleoprotein_IgM_Titer	0.83	Negative
791	NDARTW561LXG	Negative: Male	Nucleoprotein_IgM_Titer	0.7	Negative
792	NDARCF206DCP	Positive: Female	Nucleoprotein_IgM_Titer	2.07	Positive
793	NDARVE157FYH	Negative: Male	Nucleoprotein_IgM_Titer	0.68	Negative
794	NDARTX610MKF	Negative: Female	Nucleoprotein_IgM_Titer	0.8	Negative
795	NDARMY882XZU	Negative: Male	Nucleoprotein_IgM_Titer	0.61	Negative
796	NDARVA788BU5	Negative: Female	Nucleoprotein_IgM_Titer	0.63	Negative
797	NDARAN950DF2	Negative: Female	Nucleoprotein_IgM_Titer	0.44	Negative
798	NDARGE369CWZ	Negative: Male	Nucleoprotein_IgM_Titer	0.67	Negative
799	NDARZU092MJL	Negative: Female	Nucleoprotein_IgM_Titer	0.58	Negative
800	NDARMY692EGU	Negative: Female	Nucleoprotein_IgM_Titer	0.46	Negative
801	NDARXK939ZR8	Negative: Female	Nucleoprotein_IgM_Titer	0.42	Negative
802	NDARUV226BKL	Negative: Male	Nucleoprotein_IgM_Titer	0.26	Negative
803	NDARJF351PF2	Negative: Female	Nucleoprotein_IgM_Titer	0.48	Negative
804	NDARET106ZM9	Negative: Male	Nucleoprotein_IgM_Titer	0.37	Negative
805	NDARKC991LAL	Negative: Male	Nucleoprotein_IgM_Titer	0.57	Negative
806	NDARTZ695DAJ	Negative: Male	Nucleoprotein_IgM_Titer	0.82	Negative
807	NDARPJ969KB8	Negative: Male	Nucleoprotein_IgM_Titer	0.53	Negative
808	NDARUW453JNX	NA: Male	Nucleoprotein_IgM_Titer
809	NDARTR019ZDA	Negative: Female	Nucleoprotein_IgM_Titer	0.78	Negative
810	NDARTF413TV5	Negative: Female	Nucleoprotein_IgM_Titer	0.84	Negative
811	NDARZL186NNE	Negative: Male	Nucleoprotein_IgM_Titer	0.78	Negative
812	NDARKV859JWV	NA: Male	Nucleoprotein_IgM_Titer
813	NDARVU932NBE	Negative: Male	Nucleoprotein_IgM_Titer	0.67	Negative
814	NDARDB944MX3	Negative: Female	Nucleoprotein_IgM_Titer	0.74	Negative
815	NDARRU056LY5	Negative: Male	Nucleoprotein_IgM_Titer	0.79	Negative
816	NDARJV322XUG	Negative: Male	Nucleoprotein_IgM_Titer	0.69	Negative
817	NDARFK382UTP	Negative: Female	Nucleoprotein_IgM_Titer	0.73	Negative
818	NDARGG836BUF	Negative: Female	Nucleoprotein_IgM_Titer	0.29	Negative
819	NDARZY244CVA	Negative: Female	Nucleoprotein_IgM_Titer	0.26	Negative
820	NDARXP106YKR	Negative: Female	Nucleoprotein_IgM_Titer	0.76	Negative
821	NDARPD580ZR2	Negative: Female	Nucleoprotein_IgM_Titer	0.79	Negative
822	NDARGF871WZN	Negative: Male	Nucleoprotein_IgM_Titer	0.29	Negative
823	NDARMA057VPW	Negative: Female	Nucleoprotein_IgM_Titer	0.77	Negative
824	NDARDC275JX2	Positive: Female	Nucleoprotein_IgM_Titer	1.18014	Positive
825	NDARDE006BXF	Negative: Female	Nucleoprotein_IgM_Titer	0.42	Negative
826	NDARGZ814VKN	Negative: Male	Nucleoprotein_IgM_Titer	0.43	Negative
827	NDARHH944DLB	Negative: Female	Nucleoprotein_IgM_Titer	0.76	Negative
828	NDARGE224AUL	Positive: Male	Nucleoprotein_IgM_Titer	1.55776	Positive
829	NDARGN637NV2	Negative: Male	Nucleoprotein_IgM_Titer	0.67	Negative
830	NDARTE612BEZ	Negative: Female	Nucleoprotein_IgM_Titer	0.61	Negative
831	NDARZA085WV4	Negative: Male	Nucleoprotein_IgM_Titer	0.7	Negative
832	NDAREV137UX9	NA: Female	Nucleoprotein_IgM_Titer
833	NDARLV018ZCY	Negative: Female	Nucleoprotein_IgM_Titer	0.45	Negative
834	NDARKM485XDH	Negative: Female	Nucleoprotein_IgM_Titer	0.843511	Negative
835	NDARFP592YXU	Negative: Female	Nucleoprotein_IgM_Titer	0.35	Negative
836	NDARYP965YPR	NA: Female	Nucleoprotein_IgM_Titer
837	NDARDY984CBQ	Negative: Female	Nucleoprotein_IgM_Titer	0.22	Negative
838	NDARUE742DBT	Negative: Male	Nucleoprotein_IgM_Titer	0.35	Negative
839	NDARCW438WTM	Negative: Female	Nucleoprotein_IgM_Titer	0.62	Negative
840	NDARWB340BBP	Negative: Male	Nucleoprotein_IgM_Titer	0.8	Negative
841	NDARER546DA2	Negative: Male	Nucleoprotein_IgM_Titer	0.191754	Negative
842	NDARXG133CLP	Negative: Male	Nucleoprotein_IgM_Titer	0.32	Negative
843	NDARHD247JJG	Positive: Male	Nucleoprotein_IgM_Titer	1.79	Positive
844	NDARRU916BE5	Negative: Female	Nucleoprotein_IgM_Titer	0.29	Negative
845	NDARLH116HUT	Negative: Male	Nucleoprotein_IgM_Titer	0.24	Negative
846	NDARBN253FFP	Negative: Female	Nucleoprotein_IgM_Titer	0.42	Negative
847	NDARFW137WUR	Negative: Female	Nucleoprotein_IgM_Titer	0.73	Negative
848	NDARNZ956ZJ2	Negative: Female	Nucleoprotein_IgM_Titer	0.566556	Negative
849	NDARYT052LBY	Negative: Male	Nucleoprotein_IgM_Titer	0.64	Negative
850	NDARHR105MR7	Negative: Female	Nucleoprotein_IgM_Titer	0.53	Negative
851	NDARVL144KTM	Positive: Female	Nucleoprotein_IgM_Titer	1.65	Positive
852	NDARKG797FMV	Negative: Male	Nucleoprotein_IgM_Titer	0.75	Negative
853	NDARUA362VCT	Negative: Male	Nucleoprotein_IgM_Titer	0.297771	Negative
854	NDARNN939JTU	Negative: Female	Nucleoprotein_IgM_Titer	0.74	Negative
855	NDARDP904ENJ	Negative: Female	Nucleoprotein_IgM_Titer	0.47	Negative
856	NDARFG894AM6	Negative: Male	Nucleoprotein_IgM_Titer	0.45	Negative
857	NDARVT363NZ4	Negative: Male	S1_Spike_IgA_Titer	0.55	Negative
858	NDARXP025XU2	Negative: Male	S1_Spike_IgA_Titer	0.72	Negative
859	NDARTA541CHL	Negative: Female	S1_Spike_IgA_Titer	0.42	Negative
860	NDARYX584WEW	Negative: Female	S1_Spike_IgA_Titer	0.45	Negative
861	NDARRN099XDH	Negative: Female	S1_Spike_IgA_Titer	0.69	Negative
862	NDARWW199NBC	Negative: Female	S1_Spike_IgA_Titer	0.246981	Negative
863	NDARGA261TKD	Negative: Female	S1_Spike_IgA_Titer	0.87	Negative
864	NDARDT443MJ2	Negative: Female	S1_Spike_IgA_Titer	0.8	Negative
865	NDAREV905EK2	Negative: Female	S1_Spike_IgA_Titer	0.26	Negative
866	NDARMY100TX4	Negative: Female	S1_Spike_IgA_Titer	0.67	Negative
867	NDARKM551WHK	Negative: Male	S1_Spike_IgA_Titer	0.33	Negative
868	NDARVU798PBP	Negative: Female	S1_Spike_IgA_Titer	0.344667	Negative
869	NDAREP147TM8	Negative: Female	S1_Spike_IgA_Titer	0.27	Negative
870	NDARGK845PPT	Negative: Female	S1_Spike_IgA_Titer	0.76	Negative
871	NDARUH648LB0	Negative: Female	S1_Spike_IgA_Titer	0.85	Negative
872	NDARYA093RAW	NA: Female	S1_Spike_IgA_Titer
873	NDARKM242WNX	Negative: Male	S1_Spike_IgA_Titer	0.41	Negative
874	NDARUV480GNP	Negative: Male	S1_Spike_IgA_Titer	0.23	Negative
875	NDARKD194FB3	Negative: Female	S1_Spike_IgA_Titer	0.27	Negative
876	NDARLU252KTF	Negative: Male	S1_Spike_IgA_Titer	0.34	Negative
877	NDARKC651BVE	Negative: Male	S1_Spike_IgA_Titer	0.3	Negative
878	NDARMP517GPP	Negative: Male	S1_Spike_IgA_Titer	0.7	Negative
879	NDARWC696FZY	Negative: Male	S1_Spike_IgA_Titer	0.32	Negative
880	NDARUP696VA0	Negative: Female	S1_Spike_IgA_Titer	0.26	Negative
881	NDARFH529VBW	Negative: Male	S1_Spike_IgA_Titer	0.72	Negative
882	NDARPF169NN8	Negative: Male	S1_Spike_IgA_Titer	0.7	Negative
883	NDARZB856JD5	Negative: Male	S1_Spike_IgA_Titer	0.77	Negative
884	NDARWM117HWP	Negative: Male	S1_Spike_IgA_Titer	0.45	Negative
885	NDARPN227BWB	Positive: Male	S1_Spike_IgA_Titer	1.0465	Positive
886	NDARXA853YXN	Negative: Male	S1_Spike_IgA_Titer	0.81	Negative
887	NDARPH056WHC	Negative: Female	S1_Spike_IgA_Titer	0.7	Negative
888	NDARTN136WJG	Negative: Male	S1_Spike_IgA_Titer	0.49	Negative
889	NDARVY937XDT	Negative: Male	S1_Spike_IgA_Titer	0.54	Negative
890	NDARVL085WD3	Negative: Male	S1_Spike_IgA_Titer	0.36	Negative
891	NDARDY944TNH	Negative: Male	S1_Spike_IgA_Titer	0.69	Negative
892	NDARVW400YFZ	Negative: Male	S1_Spike_IgA_Titer	0.59	Negative
893	NDARFV956TLY	Negative: Female	S1_Spike_IgA_Titer	0.188995	Negative
894	NDARJN743HYT	Negative: Female	S1_Spike_IgA_Titer	0.53	Negative
895	NDARGB033CZK	Negative: Female	S1_Spike_IgA_Titer	0.66	Negative
896	NDARZL761EJQ	Negative: Male	S1_Spike_IgA_Titer	0.8	Negative
897	NDARDJ184KEJ	Negative: Male	S1_Spike_IgA_Titer	0.52	Negative
898	NDARTW561LXG	Negative: Male	S1_Spike_IgA_Titer	0.56	Negative
899	NDARCF206DCP	Negative: Female	S1_Spike_IgA_Titer	0.7	Negative
900	NDARVE157FYH	Negative: Male	S1_Spike_IgA_Titer	0.24	Negative
901	NDARTX610MKF	Negative: Female	S1_Spike_IgA_Titer	0.65	Negative
902	NDARMY882XZU	Negative: Male	S1_Spike_IgA_Titer	0.61	Negative
903	NDARVA788BU5	Negative: Female	S1_Spike_IgA_Titer	0.34	Negative
904	NDARAN950DF2	Negative: Female	S1_Spike_IgA_Titer	0.4	Negative
905	NDARGE369CWZ	Negative: Male	S1_Spike_IgA_Titer	0.52	Negative
906	NDARZU092MJL	Negative: Female	S1_Spike_IgA_Titer	0.7	Negative
907	NDARMY692EGU	Negative: Female	S1_Spike_IgA_Titer	0.26	Negative
908	NDARXK939ZR8	Negative: Female	S1_Spike_IgA_Titer	0.74	Negative
909	NDARUV226BKL	Negative: Male	S1_Spike_IgA_Titer	0.27	Negative
910	NDARJF351PF2	Positive: Female	S1_Spike_IgA_Titer	1.82	Positive
911	NDARET106ZM9	Negative: Male	S1_Spike_IgA_Titer	0.57	Negative
912	NDARKC991LAL	Negative: Male	S1_Spike_IgA_Titer	0.63	Negative
913	NDARTZ695DAJ	Negative: Male	S1_Spike_IgA_Titer	0.27	Negative
914	NDARPJ969KB8	Negative: Male	S1_Spike_IgA_Titer	0.66	Negative
915	NDARUW453JNX	NA: Male	S1_Spike_IgA_Titer
916	NDARTR019ZDA	Negative: Female	S1_Spike_IgA_Titer	0.38	Negative
917	NDARTF413TV5	Negative: Female	S1_Spike_IgA_Titer	0.66	Negative
918	NDARZL186NNE	Positive: Male	S1_Spike_IgA_Titer	1.94	Positive
919	NDARKV859JWV	NA: Male	S1_Spike_IgA_Titer
920	NDARVU932NBE	Negative: Male	S1_Spike_IgA_Titer	0.53	Negative
921	NDARDB944MX3	Negative: Female	S1_Spike_IgA_Titer	0.46	Negative
922	NDARRU056LY5	Negative: Male	S1_Spike_IgA_Titer	0.34	Negative
923	NDARJV322XUG	Negative: Male	S1_Spike_IgA_Titer	0.44	Negative
924	NDARFK382UTP	Negative: Female	S1_Spike_IgA_Titer	0.42	Negative
925	NDARGG836BUF	Negative: Female	S1_Spike_IgA_Titer	0.37	Negative
926	NDARZY244CVA	Negative: Female	S1_Spike_IgA_Titer	0.41	Negative
927	NDARXP106YKR	Negative: Female	S1_Spike_IgA_Titer	0.68	Negative
928	NDARPD580ZR2	Negative: Female	S1_Spike_IgA_Titer	0.82	Negative
929	NDARGF871WZN	Negative: Male	S1_Spike_IgA_Titer	0.44	Negative
930	NDARMA057VPW	Negative: Female	S1_Spike_IgA_Titer	0.52	Negative
931	NDARDC275JX2	Negative: Female	S1_Spike_IgA_Titer	0.261667	Negative
932	NDARDE006BXF	Negative: Female	S1_Spike_IgA_Titer	0.81	Negative
933	NDARGZ814VKN	Negative: Male	S1_Spike_IgA_Titer	0.44	Negative
934	NDARHH944DLB	Negative: Female	S1_Spike_IgA_Titer	0.77	Negative
935	NDARGE224AUL	Negative: Male	S1_Spike_IgA_Titer	0.236048	Negative
936	NDARGN637NV2	Negative: Male	S1_Spike_IgA_Titer	0.39	Negative
937	NDARTE612BEZ	Negative: Female	S1_Spike_IgA_Titer	0.29	Negative
938	NDARZA085WV4	Negative: Male	S1_Spike_IgA_Titer	0.25	Negative
939	NDAREV137UX9	NA: Female	S1_Spike_IgA_Titer
940	NDARLV018ZCY	Negative: Female	S1_Spike_IgA_Titer	0.44	Negative
941	NDARKM485XDH	Negative: Female	S1_Spike_IgA_Titer	0.145088	Negative
942	NDARFP592YXU	Negative: Female	S1_Spike_IgA_Titer	0.29	Negative
943	NDARYP965YPR	NA: Female	S1_Spike_IgA_Titer
944	NDARDY984CBQ	Negative: Female	S1_Spike_IgA_Titer	0.22	Negative
945	NDARUE742DBT	Negative: Male	S1_Spike_IgA_Titer	0.8	Negative
946	NDARCW438WTM	Negative: Female	S1_Spike_IgA_Titer	0.3	Negative
947	NDARWB340BBP	Negative: Male	S1_Spike_IgA_Titer	0.71	Negative
948	NDARER546DA2	Negative: Male	S1_Spike_IgA_Titer	0.460581	Negative
949	NDARXG133CLP	Negative: Male	S1_Spike_IgA_Titer	0.59	Negative
950	NDARHD247JJG	Negative: Male	S1_Spike_IgA_Titer	0.62	Negative
951	NDARRU916BE5	Negative: Female	S1_Spike_IgA_Titer	0.7	Negative
952	NDARLH116HUT	Negative: Male	S1_Spike_IgA_Titer	0.39	Negative
953	NDARBN253FFP	Negative: Female	S1_Spike_IgA_Titer	0.86	Negative
954	NDARFW137WUR	Negative: Female	S1_Spike_IgA_Titer	0.76	Negative
955	NDARNZ956ZJ2	Negative: Female	S1_Spike_IgA_Titer	0.377	Negative
956	NDARYT052LBY	Negative: Male	S1_Spike_IgA_Titer	0.27	Negative
957	NDARHR105MR7	Negative: Female	S1_Spike_IgA_Titer	0.27	Negative
958	NDARVL144KTM	Negative: Female	S1_Spike_IgA_Titer	0.59	Negative
959	NDARKG797FMV	Negative: Male	S1_Spike_IgA_Titer	0.87	Negative
960	NDARUA362VCT	Negative: Male	S1_Spike_IgA_Titer	0.512	Negative
961	NDARNN939JTU	Negative: Female	S1_Spike_IgA_Titer	0.65	Negative
962	NDARDP904ENJ	Negative: Female	S1_Spike_IgA_Titer	0.26	Negative
963	NDARFG894AM6	Negative: Male	S1_Spike_IgA_Titer	0.22	Negative
964	NDARVT363NZ4	Negative: Male	S2_Spike_IgA_Titer	0.56	Negative
965	NDARXP025XU2	Negative: Male	S2_Spike_IgA_Titer	0.6	Negative
966	NDARTA541CHL	Negative: Female	S2_Spike_IgA_Titer	0.78	Negative
967	NDARYX584WEW	Negative: Female	S2_Spike_IgA_Titer	0.62	Negative
968	NDARRN099XDH	Negative: Female	S2_Spike_IgA_Titer	0.52	Negative
969	NDARWW199NBC	Negative: Female	S2_Spike_IgA_Titer	0.238634	Negative
970	NDARGA261TKD	Negative: Female	S2_Spike_IgA_Titer	0.32	Negative
971	NDARDT443MJ2	Negative: Female	S2_Spike_IgA_Titer	0.83	Negative
972	NDAREV905EK2	Negative: Female	S2_Spike_IgA_Titer	0.76	Negative
973	NDARMY100TX4	Negative: Female	S2_Spike_IgA_Titer	0.27	Negative
974	NDARKM551WHK	Negative: Male	S2_Spike_IgA_Titer	0.82	Negative
975	NDARVU798PBP	Negative: Female	S2_Spike_IgA_Titer	0.382667	Negative
976	NDAREP147TM8	Negative: Female	S2_Spike_IgA_Titer	0.29	Negative
977	NDARGK845PPT	Negative: Female	S2_Spike_IgA_Titer	0.82	Negative
978	NDARUH648LB0	Negative: Female	S2_Spike_IgA_Titer	0.74	Negative
979	NDARYA093RAW	NA: Female	S2_Spike_IgA_Titer
980	NDARKM242WNX	Negative: Male	S2_Spike_IgA_Titer	0.66	Negative
981	NDARUV480GNP	Negative: Male	S2_Spike_IgA_Titer	0.36	Negative
982	NDARKD194FB3	Negative: Female	S2_Spike_IgA_Titer	0.69	Negative
983	NDARLU252KTF	Negative: Male	S2_Spike_IgA_Titer	0.74	Negative
984	NDARKC651BVE	Negative: Male	S2_Spike_IgA_Titer	0.65	Negative
985	NDARMP517GPP	Negative: Male	S2_Spike_IgA_Titer	0.56	Negative
986	NDARWC696FZY	Negative: Male	S2_Spike_IgA_Titer	0.72	Negative
987	NDARUP696VA0	Positive: Female	S2_Spike_IgA_Titer	1.57	Positive
988	NDARFH529VBW	Negative: Male	S2_Spike_IgA_Titer	0.62	Negative
989	NDARPF169NN8	Negative: Male	S2_Spike_IgA_Titer	0.58	Negative
990	NDARZB856JD5	Negative: Male	S2_Spike_IgA_Titer	0.68	Negative
991	NDARWM117HWP	Negative: Male	S2_Spike_IgA_Titer	0.46	Negative
992	NDARPN227BWB	Positive: Male	S2_Spike_IgA_Titer	1.28267	Positive
993	NDARXA853YXN	Negative: Male	S2_Spike_IgA_Titer	0.36	Negative
994	NDARPH056WHC	Negative: Female	S2_Spike_IgA_Titer	0.31	Negative
995	NDARTN136WJG	Negative: Male	S2_Spike_IgA_Titer	0.32	Negative
996	NDARVY937XDT	Negative: Male	S2_Spike_IgA_Titer	0.83	Negative
997	NDARVL085WD3	Negative: Male	S2_Spike_IgA_Titer	0.36	Negative
998	NDARDY944TNH	Negative: Male	S2_Spike_IgA_Titer	0.3	Negative
999	NDARVW400YFZ	Negative: Male	S2_Spike_IgA_Titer	0.37	Negative
1000	NDARFV956TLY	Negative: Female	S2_Spike_IgA_Titer	0.309435	Negative
1001	NDARJN743HYT	Negative: Female	S2_Spike_IgA_Titer	0.72	Negative
1002	NDARGB033CZK	Negative: Female	S2_Spike_IgA_Titer	0.49	Negative
1003	NDARZL761EJQ	Negative: Male	S2_Spike_IgA_Titer	0.59	Negative
1004	NDARDJ184KEJ	Negative: Male	S2_Spike_IgA_Titer	0.71	Negative
1005	NDARTW561LXG	Negative: Male	S2_Spike_IgA_Titer	0.79	Negative
1006	NDARCF206DCP	Negative: Female	S2_Spike_IgA_Titer	0.75	Negative
1007	NDARVE157FYH	Negative: Male	S2_Spike_IgA_Titer	0.54	Negative
1008	NDARTX610MKF	Negative: Female	S2_Spike_IgA_Titer	0.81	Negative
1009	NDARMY882XZU	Negative: Male	S2_Spike_IgA_Titer	0.67	Negative
1010	NDARVA788BU5	Negative: Female	S2_Spike_IgA_Titer	0.37	Negative
1011	NDARAN950DF2	Negative: Female	S2_Spike_IgA_Titer	0.36	Negative
1012	NDARGE369CWZ	Negative: Male	S2_Spike_IgA_Titer	0.66	Negative
1013	NDARZU092MJL	Negative: Female	S2_Spike_IgA_Titer	0.27	Negative
1014	NDARMY692EGU	Negative: Female	S2_Spike_IgA_Titer	0.83	Negative
1015	NDARXK939ZR8	Negative: Female	S2_Spike_IgA_Titer	0.81	Negative
1016	NDARUV226BKL	Negative: Male	S2_Spike_IgA_Titer	0.37	Negative
1017	NDARJF351PF2	Positive: Female	S2_Spike_IgA_Titer	1.29	Positive
1018	NDARET106ZM9	Negative: Male	S2_Spike_IgA_Titer	0.28	Negative
1019	NDARKC991LAL	Negative: Male	S2_Spike_IgA_Titer	0.32	Negative
1020	NDARTZ695DAJ	Negative: Male	S2_Spike_IgA_Titer	0.71	Negative
1021	NDARPJ969KB8	Negative: Male	S2_Spike_IgA_Titer	0.28	Negative
1022	NDARUW453JNX	NA: Male	S2_Spike_IgA_Titer
1023	NDARTR019ZDA	Negative: Female	S2_Spike_IgA_Titer	0.56	Negative
1024	NDARTF413TV5	Negative: Female	S2_Spike_IgA_Titer	0.4	Negative
1025	NDARZL186NNE	Positive: Male	S2_Spike_IgA_Titer	1.67	Positive
1026	NDARKV859JWV	NA: Male	S2_Spike_IgA_Titer
1027	NDARVU932NBE	Negative: Male	S2_Spike_IgA_Titer	0.4	Negative
1028	NDARDB944MX3	Negative: Female	S2_Spike_IgA_Titer	0.8	Negative
1029	NDARRU056LY5	Negative: Male	S2_Spike_IgA_Titer	0.51	Negative
1030	NDARJV322XUG	Negative: Male	S2_Spike_IgA_Titer	0.28	Negative
1031	NDARFK382UTP	Negative: Female	S2_Spike_IgA_Titer	0.76	Negative
1032	NDARGG836BUF	Negative: Female	S2_Spike_IgA_Titer	0.48	Negative
1033	NDARZY244CVA	Negative: Female	S2_Spike_IgA_Titer	0.51	Negative
1034	NDARXP106YKR	Negative: Female	S2_Spike_IgA_Titer	0.67	Negative
1035	NDARPD580ZR2	Negative: Female	S2_Spike_IgA_Titer	0.85	Negative
1036	NDARGF871WZN	Negative: Male	S2_Spike_IgA_Titer	0.28	Negative
1037	NDARMA057VPW	Negative: Female	S2_Spike_IgA_Titer	0.79	Negative
1038	NDARDC275JX2	Negative: Female	S2_Spike_IgA_Titer	0.202667	Negative
1039	NDARDE006BXF	Negative: Female	S2_Spike_IgA_Titer	0.75	Negative
1040	NDARGZ814VKN	Negative: Male	S2_Spike_IgA_Titer	0.67	Negative
1041	NDARHH944DLB	Negative: Female	S2_Spike_IgA_Titer	0.38	Negative
1042	NDARGE224AUL	Negative: Male	S2_Spike_IgA_Titer	0.21493	Negative
1043	NDARGN637NV2	Negative: Male	S2_Spike_IgA_Titer	0.71	Negative
1044	NDARTE612BEZ	Negative: Female	S2_Spike_IgA_Titer	0.57	Negative
1045	NDARZA085WV4	Negative: Male	S2_Spike_IgA_Titer	0.63	Negative
1046	NDAREV137UX9	NA: Female	S2_Spike_IgA_Titer
1047	NDARLV018ZCY	Negative: Female	S2_Spike_IgA_Titer	0.44	Negative
1048	NDARKM485XDH	Negative: Female	S2_Spike_IgA_Titer	0.389577	Negative
1049	NDARFP592YXU	Negative: Female	S2_Spike_IgA_Titer	0.3	Negative
1050	NDARYP965YPR	NA: Female	S2_Spike_IgA_Titer
1051	NDARDY984CBQ	Negative: Female	S2_Spike_IgA_Titer	0.57	Negative
1052	NDARUE742DBT	Negative: Male	S2_Spike_IgA_Titer	0.71	Negative
1053	NDARCW438WTM	Negative: Female	S2_Spike_IgA_Titer	0.75	Negative
1054	NDARWB340BBP	Negative: Male	S2_Spike_IgA_Titer	0.56	Negative
1055	NDARER546DA2	Positive: Male	S2_Spike_IgA_Titer	1.66851	Positive
1056	NDARXG133CLP	Negative: Male	S2_Spike_IgA_Titer	0.68	Negative
1057	NDARHD247JJG	Negative: Male	S2_Spike_IgA_Titer	0.83	Negative
1058	NDARRU916BE5	Negative: Female	S2_Spike_IgA_Titer	0.69	Negative
1059	NDARLH116HUT	Negative: Male	S2_Spike_IgA_Titer	0.39	Negative
1060	NDARBN253FFP	Negative: Female	S2_Spike_IgA_Titer	0.59	Negative
1061	NDARFW137WUR	Negative: Female	S2_Spike_IgA_Titer	0.43	Negative
1062	NDARNZ956ZJ2	Negative: Female	S2_Spike_IgA_Titer	0.3015	Negative
1063	NDARYT052LBY	Negative: Male	S2_Spike_IgA_Titer	0.32	Negative
1064	NDARHR105MR7	Negative: Female	S2_Spike_IgA_Titer	0.28	Negative
1065	NDARVL144KTM	Negative: Female	S2_Spike_IgA_Titer	0.46	Negative
1066	NDARKG797FMV	Negative: Male	S2_Spike_IgA_Titer	0.45	Negative
1067	NDARUA362VCT	Positive: Male	S2_Spike_IgA_Titer	1.82933	Positive
1068	NDARNN939JTU	Negative: Female	S2_Spike_IgA_Titer	0.78	Negative
1069	NDARDP904ENJ	Negative: Female	S2_Spike_IgA_Titer	0.52	Negative
1070	NDARFG894AM6	Negative: Male	S2_Spike_IgA_Titer	0.79	Negative
1071	NDARVT363NZ4	Negative: Male	RBD_IgA_Titer	0.45	Negative
1072	NDARXP025XU2	Negative: Male	RBD_IgA_Titer	0.72	Negative
1073	NDARTA541CHL	Negative: Female	RBD_IgA_Titer	0.75	Negative
1074	NDARYX584WEW	Negative: Female	RBD_IgA_Titer	0.59	Negative
1075	NDARRN099XDH	Negative: Female	RBD_IgA_Titer	0.41	Negative
1076	NDARWW199NBC	Negative: Female	RBD_IgA_Titer	0.210173	Negative
1077	NDARGA261TKD	Negative: Female	RBD_IgA_Titer	0.23	Negative
1078	NDARDT443MJ2	Negative: Female	RBD_IgA_Titer	0.64	Negative
1079	NDAREV905EK2	Negative: Female	RBD_IgA_Titer	0.44	Negative
1080	NDARMY100TX4	Negative: Female	RBD_IgA_Titer	0.84	Negative
1081	NDARKM551WHK	Negative: Male	RBD_IgA_Titer	0.53	Negative
1082	NDARVU798PBP	Negative: Female	RBD_IgA_Titer	0.352667	Negative
1083	NDAREP147TM8	Negative: Female	RBD_IgA_Titer	0.62	Negative
1084	NDARGK845PPT	Negative: Female	RBD_IgA_Titer	0.4	Negative
1085	NDARUH648LB0	Negative: Female	RBD_IgA_Titer	0.31	Negative
1086	NDARYA093RAW	NA: Female	RBD_IgA_Titer
1087	NDARKM242WNX	Negative: Male	RBD_IgA_Titer	0.28	Negative
1088	NDARUV480GNP	Negative: Male	RBD_IgA_Titer	0.64	Negative
1089	NDARKD194FB3	Negative: Female	RBD_IgA_Titer	0.58	Negative
1090	NDARLU252KTF	Positive: Male	RBD_IgA_Titer	2.11	Positive
1091	NDARKC651BVE	Negative: Male	RBD_IgA_Titer	0.47	Negative
1092	NDARMP517GPP	Negative: Male	RBD_IgA_Titer	0.51	Negative
1093	NDARWC696FZY	Negative: Male	RBD_IgA_Titer	0.71	Negative
1094	NDARUP696VA0	Negative: Female	RBD_IgA_Titer	0.58	Negative
1095	NDARFH529VBW	Negative: Male	RBD_IgA_Titer	0.62	Negative
1096	NDARPF169NN8	Negative: Male	RBD_IgA_Titer	0.46	Negative
1097	NDARZB856JD5	Negative: Male	RBD_IgA_Titer	0.56	Negative
1098	NDARWM117HWP	Negative: Male	RBD_IgA_Titer	0.7	Negative
1099	NDARPN227BWB	Positive: Male	RBD_IgA_Titer	1.15225	Positive
1100	NDARXA853YXN	Negative: Male	RBD_IgA_Titer	0.37	Negative
1101	NDARPH056WHC	Negative: Female	RBD_IgA_Titer	0.28	Negative
1102	NDARTN136WJG	Negative: Male	RBD_IgA_Titer	0.73	Negative
1103	NDARVY937XDT	Negative: Male	RBD_IgA_Titer	0.55	Negative
1104	NDARVL085WD3	Negative: Male	RBD_IgA_Titer	0.81	Negative
1105	NDARDY944TNH	Negative: Male	RBD_IgA_Titer	0.36	Negative
1106	NDARVW400YFZ	Negative: Male	RBD_IgA_Titer	0.42	Negative
1107	NDARFV956TLY	Negative: Female	RBD_IgA_Titer	0.225385	Negative
1108	NDARJN743HYT	Negative: Female	RBD_IgA_Titer	0.45	Negative
1109	NDARGB033CZK	Negative: Female	RBD_IgA_Titer	0.68	Negative
1110	NDARZL761EJQ	Negative: Male	RBD_IgA_Titer	0.24	Negative
1111	NDARDJ184KEJ	Negative: Male	RBD_IgA_Titer	0.64	Negative
1112	NDARTW561LXG	Negative: Male	RBD_IgA_Titer	0.72	Negative
1113	NDARCF206DCP	Negative: Female	RBD_IgA_Titer	0.42	Negative
1114	NDARVE157FYH	Negative: Male	RBD_IgA_Titer	0.31	Negative
1115	NDARTX610MKF	Negative: Female	RBD_IgA_Titer	0.84	Negative
1116	NDARMY882XZU	Negative: Male	RBD_IgA_Titer	0.26	Negative
1117	NDARVA788BU5	Negative: Female	RBD_IgA_Titer	0.54	Negative
1118	NDARAN950DF2	Negative: Female	RBD_IgA_Titer	0.34	Negative
1119	NDARGE369CWZ	Negative: Male	RBD_IgA_Titer	0.51	Negative
1120	NDARZU092MJL	Negative: Female	RBD_IgA_Titer	0.82	Negative
1121	NDARMY692EGU	Negative: Female	RBD_IgA_Titer	0.48	Negative
1122	NDARXK939ZR8	Negative: Female	RBD_IgA_Titer	0.52	Negative
1123	NDARUV226BKL	Negative: Male	RBD_IgA_Titer	0.59	Negative
1124	NDARJF351PF2	Positive: Female	RBD_IgA_Titer	1.42	Positive
1125	NDARET106ZM9	Negative: Male	RBD_IgA_Titer	0.34	Negative
1126	NDARKC991LAL	Negative: Male	RBD_IgA_Titer	0.32	Negative
1127	NDARTZ695DAJ	Negative: Male	RBD_IgA_Titer	0.67	Negative
1128	NDARPJ969KB8	Negative: Male	RBD_IgA_Titer	0.59	Negative
1129	NDARUW453JNX	NA: Male	RBD_IgA_Titer
1130	NDARTR019ZDA	Positive: Female	RBD_IgA_Titer	1.41	Positive
1131	NDARTF413TV5	Negative: Female	RBD_IgA_Titer	0.5	Negative
1132	NDARZL186NNE	Positive: Male	RBD_IgA_Titer	1.55	Positive
1133	NDARKV859JWV	NA: Male	RBD_IgA_Titer
1134	NDARVU932NBE	Negative: Male	RBD_IgA_Titer	0.36	Negative
1135	NDARDB944MX3	Negative: Female	RBD_IgA_Titer	0.49	Negative
1136	NDARRU056LY5	Negative: Male	RBD_IgA_Titer	0.82	Negative
1137	NDARJV322XUG	Negative: Male	RBD_IgA_Titer	0.4	Negative
1138	NDARFK382UTP	Negative: Female	RBD_IgA_Titer	0.65	Negative
1139	NDARGG836BUF	Negative: Female	RBD_IgA_Titer	0.43	Negative
1140	NDARZY244CVA	Negative: Female	RBD_IgA_Titer	0.8	Negative
1141	NDARXP106YKR	Negative: Female	RBD_IgA_Titer	0.68	Negative
1142	NDARPD580ZR2	Negative: Female	RBD_IgA_Titer	0.49	Negative
1143	NDARGF871WZN	Negative: Male	RBD_IgA_Titer	0.24	Negative
1144	NDARMA057VPW	Negative: Female	RBD_IgA_Titer	0.54	Negative
1145	NDARDC275JX2	Negative: Female	RBD_IgA_Titer	0.2576	Negative
1146	NDARDE006BXF	Negative: Female	RBD_IgA_Titer	0.72	Negative
1147	NDARGZ814VKN	Negative: Male	RBD_IgA_Titer	0.86	Negative
1148	NDARHH944DLB	Negative: Female	RBD_IgA_Titer	0.78	Negative
1149	NDARGE224AUL	Negative: Male	RBD_IgA_Titer	0.307578	Negative
1150	NDARGN637NV2	Negative: Male	RBD_IgA_Titer	0.76	Negative
1151	NDARTE612BEZ	Negative: Female	RBD_IgA_Titer	0.25	Negative
1152	NDARZA085WV4	Negative: Male	RBD_IgA_Titer	0.45	Negative
1153	NDAREV137UX9	NA: Female	RBD_IgA_Titer
1154	NDARLV018ZCY	Negative: Female	RBD_IgA_Titer	0.84	Negative
1155	NDARKM485XDH	Negative: Female	RBD_IgA_Titer	0.29094	Negative
1156	NDARFP592YXU	Negative: Female	RBD_IgA_Titer	0.32	Negative
1157	NDARYP965YPR	NA: Female	RBD_IgA_Titer
1158	NDARDY984CBQ	Negative: Female	RBD_IgA_Titer	0.48	Negative
1159	NDARUE742DBT	Negative: Male	RBD_IgA_Titer	0.24	Negative
1160	NDARCW438WTM	Negative: Female	RBD_IgA_Titer	0.26	Negative
1161	NDARWB340BBP	Negative: Male	RBD_IgA_Titer	0.61	Negative
1162	NDARER546DA2	Negative: Male	RBD_IgA_Titer	0.647932	Negative
1163	NDARXG133CLP	Negative: Male	RBD_IgA_Titer	0.23	Negative
1164	NDARHD247JJG	Negative: Male	RBD_IgA_Titer	0.57	Negative
1165	NDARRU916BE5	Negative: Female	RBD_IgA_Titer	0.27	Negative
1166	NDARLH116HUT	Negative: Male	RBD_IgA_Titer	0.76	Negative
1167	NDARBN253FFP	Negative: Female	RBD_IgA_Titer	0.36	Negative
1168	NDARFW137WUR	Negative: Female	RBD_IgA_Titer	0.22	Negative
1169	NDARNZ956ZJ2	Negative: Female	RBD_IgA_Titer	0.3505	Negative
1170	NDARYT052LBY	Negative: Male	RBD_IgA_Titer	0.84	Negative
1171	NDARHR105MR7	Negative: Female	RBD_IgA_Titer	0.66	Negative
1172	NDARVL144KTM	Negative: Female	RBD_IgA_Titer	0.58	Negative
1173	NDARKG797FMV	Negative: Male	RBD_IgA_Titer	0.59	Negative
1174	NDARUA362VCT	Negative: Male	RBD_IgA_Titer	0.438	Negative
1175	NDARNN939JTU	Negative: Female	RBD_IgA_Titer	0.54	Negative
1176	NDARDP904ENJ	Negative: Female	RBD_IgA_Titer	0.57	Negative
1177	NDARFG894AM6	Negative: Male	RBD_IgA_Titer	0.28	Negative
1178	NDARVT363NZ4	Negative: Male	Nucleoprotein_IgA_Titer	0.42	Negative
1179	NDARXP025XU2	Negative: Male	Nucleoprotein_IgA_Titer	0.74	Negative
1180	NDARTA541CHL	Negative: Female	Nucleoprotein_IgA_Titer	0.78	Negative
1181	NDARYX584WEW	Negative: Female	Nucleoprotein_IgA_Titer	0.37	Negative
1182	NDARRN099XDH	Negative: Female	Nucleoprotein_IgA_Titer	0.71	Negative
1183	NDARWW199NBC	Negative: Female	Nucleoprotein_IgA_Titer	0.154209	Negative
1184	NDARGA261TKD	Negative: Female	Nucleoprotein_IgA_Titer	0.37	Negative
1185	NDARDT443MJ2	Negative: Female	Nucleoprotein_IgA_Titer	0.53	Negative
1186	NDAREV905EK2	Negative: Female	Nucleoprotein_IgA_Titer	0.78	Negative
1187	NDARMY100TX4	Negative: Female	Nucleoprotein_IgA_Titer	0.7	Negative
1188	NDARKM551WHK	Negative: Male	Nucleoprotein_IgA_Titer	0.63	Negative
1189	NDARVU798PBP	Negative: Female	Nucleoprotein_IgA_Titer	0.4915	Negative
1190	NDAREP147TM8	Negative: Female	Nucleoprotein_IgA_Titer	0.32	Negative
1191	NDARGK845PPT	Negative: Female	Nucleoprotein_IgA_Titer	0.82	Negative
1192	NDARUH648LB0	Negative: Female	Nucleoprotein_IgA_Titer	0.28	Negative
1193	NDARYA093RAW	NA: Female	Nucleoprotein_IgA_Titer
1194	NDARKM242WNX	Negative: Male	Nucleoprotein_IgA_Titer	0.48	Negative
1195	NDARUV480GNP	Negative: Male	Nucleoprotein_IgA_Titer	0.29	Negative
1196	NDARKD194FB3	Negative: Female	Nucleoprotein_IgA_Titer	0.8	Negative
1197	NDARLU252KTF	Negative: Male	Nucleoprotein_IgA_Titer	0.79	Negative
1198	NDARKC651BVE	Negative: Male	Nucleoprotein_IgA_Titer	0.29	Negative
1199	NDARMP517GPP	Negative: Male	Nucleoprotein_IgA_Titer	0.35	Negative
1200	NDARWC696FZY	Negative: Male	Nucleoprotein_IgA_Titer	0.79	Negative
1201	NDARUP696VA0	Negative: Female	Nucleoprotein_IgA_Titer	0.82	Negative
1202	NDARFH529VBW	Negative: Male	Nucleoprotein_IgA_Titer	0.47	Negative
1203	NDARPF169NN8	Negative: Male	Nucleoprotein_IgA_Titer	0.71	Negative
1204	NDARZB856JD5	Negative: Male	Nucleoprotein_IgA_Titer	0.56	Negative
1205	NDARWM117HWP	Negative: Male	Nucleoprotein_IgA_Titer	0.28	Negative
1206	NDARPN227BWB	Positive: Male	Nucleoprotein_IgA_Titer	1.24087	Positive
1207	NDARXA853YXN	Negative: Male	Nucleoprotein_IgA_Titer	0.66	Negative
1208	NDARPH056WHC	Negative: Female	Nucleoprotein_IgA_Titer	0.3	Negative
1209	NDARTN136WJG	Negative: Male	Nucleoprotein_IgA_Titer	0.24	Negative
1210	NDARVY937XDT	Negative: Male	Nucleoprotein_IgA_Titer	0.65	Negative
1211	NDARVL085WD3	Negative: Male	Nucleoprotein_IgA_Titer	0.4	Negative
1212	NDARDY944TNH	Negative: Male	Nucleoprotein_IgA_Titer	0.86	Negative
1213	NDARVW400YFZ	Negative: Male	Nucleoprotein_IgA_Titer	0.36	Negative
1214	NDARFV956TLY	Negative: Female	Nucleoprotein_IgA_Titer	0.150961	Negative
1215	NDARJN743HYT	Negative: Female	Nucleoprotein_IgA_Titer	0.59	Negative
1216	NDARGB033CZK	Negative: Female	Nucleoprotein_IgA_Titer	0.61	Negative
1217	NDARZL761EJQ	Negative: Male	Nucleoprotein_IgA_Titer	0.83	Negative
1218	NDARDJ184KEJ	Negative: Male	Nucleoprotein_IgA_Titer	0.62	Negative
1219	NDARTW561LXG	Negative: Male	Nucleoprotein_IgA_Titer	0.52	Negative
1220	NDARCF206DCP	Negative: Female	Nucleoprotein_IgA_Titer	0.42	Negative
1221	NDARVE157FYH	Negative: Male	Nucleoprotein_IgA_Titer	0.8	Negative
1222	NDARTX610MKF	Negative: Female	Nucleoprotein_IgA_Titer	0.79	Negative
1223	NDARMY882XZU	Negative: Male	Nucleoprotein_IgA_Titer	0.63	Negative
1224	NDARVA788BU5	Negative: Female	Nucleoprotein_IgA_Titer	0.26	Negative
1225	NDARAN950DF2	Negative: Female	Nucleoprotein_IgA_Titer	0.44	Negative
1226	NDARGE369CWZ	Negative: Male	Nucleoprotein_IgA_Titer	0.76	Negative
1227	NDARZU092MJL	Negative: Female	Nucleoprotein_IgA_Titer	0.37	Negative
1228	NDARMY692EGU	Negative: Female	Nucleoprotein_IgA_Titer	0.38	Negative
1229	NDARXK939ZR8	Negative: Female	Nucleoprotein_IgA_Titer	0.71	Negative
1230	NDARUV226BKL	Negative: Male	Nucleoprotein_IgA_Titer	0.66	Negative
1231	NDARJF351PF2	Negative: Female	Nucleoprotein_IgA_Titer	0.66	Negative
1232	NDARET106ZM9	Negative: Male	Nucleoprotein_IgA_Titer	0.25	Negative
1233	NDARKC991LAL	Negative: Male	Nucleoprotein_IgA_Titer	0.37	Negative
1234	NDARTZ695DAJ	Negative: Male	Nucleoprotein_IgA_Titer	0.72	Negative
1235	NDARPJ969KB8	Negative: Male	Nucleoprotein_IgA_Titer	0.41	Negative
1236	NDARUW453JNX	NA: Male	Nucleoprotein_IgA_Titer
1237	NDARTR019ZDA	Negative: Female	Nucleoprotein_IgA_Titer	0.47	Negative
1238	NDARTF413TV5	Negative: Female	Nucleoprotein_IgA_Titer	0.78	Negative
1239	NDARZL186NNE	Negative: Male	Nucleoprotein_IgA_Titer	0.38	Negative
1240	NDARKV859JWV	NA: Male	Nucleoprotein_IgA_Titer
1241	NDARVU932NBE	Negative: Male	Nucleoprotein_IgA_Titer	0.76	Negative
1242	NDARDB944MX3	Negative: Female	Nucleoprotein_IgA_Titer	0.66	Negative
1243	NDARRU056LY5	Negative: Male	Nucleoprotein_IgA_Titer	0.55	Negative
1244	NDARJV322XUG	Negative: Male	Nucleoprotein_IgA_Titer	0.44	Negative
1245	NDARFK382UTP	Negative: Female	Nucleoprotein_IgA_Titer	0.58	Negative
1246	NDARGG836BUF	Negative: Female	Nucleoprotein_IgA_Titer	0.34	Negative
1247	NDARZY244CVA	Positive: Female	Nucleoprotein_IgA_Titer	1.98	Positive
1248	NDARXP106YKR	Negative: Female	Nucleoprotein_IgA_Titer	0.85	Negative
1249	NDARPD580ZR2	Negative: Female	Nucleoprotein_IgA_Titer	0.59	Negative
1250	NDARGF871WZN	Negative: Male	Nucleoprotein_IgA_Titer	0.38	Negative
1251	NDARMA057VPW	Negative: Female	Nucleoprotein_IgA_Titer	0.26	Negative
1252	NDARDC275JX2	Negative: Female	Nucleoprotein_IgA_Titer	0.310286	Negative
1253	NDARDE006BXF	Negative: Female	Nucleoprotein_IgA_Titer	0.87	Negative
1254	NDARGZ814VKN	Negative: Male	Nucleoprotein_IgA_Titer	0.72	Negative
1255	NDARHH944DLB	Negative: Female	Nucleoprotein_IgA_Titer	0.66	Negative
1256	NDARGE224AUL	Negative: Male	Nucleoprotein_IgA_Titer	0.228214	Negative
1257	NDARGN637NV2	Negative: Male	Nucleoprotein_IgA_Titer	0.41	Negative
1258	NDARTE612BEZ	Negative: Female	Nucleoprotein_IgA_Titer	0.8	Negative
1259	NDARZA085WV4	Negative: Male	Nucleoprotein_IgA_Titer	0.78	Negative
1260	NDAREV137UX9	NA: Female	Nucleoprotein_IgA_Titer
1261	NDARLV018ZCY	Negative: Female	Nucleoprotein_IgA_Titer	0.77	Negative
1262	NDARKM485XDH	Negative: Female	Nucleoprotein_IgA_Titer	0.190201	Negative
1263	NDARFP592YXU	Negative: Female	Nucleoprotein_IgA_Titer	0.71	Negative
1264	NDARYP965YPR	NA: Female	Nucleoprotein_IgA_Titer
1265	NDARDY984CBQ	Negative: Female	Nucleoprotein_IgA_Titer	0.77	Negative
1266	NDARUE742DBT	Negative: Male	Nucleoprotein_IgA_Titer	0.44	Negative
1267	NDARCW438WTM	Negative: Female	Nucleoprotein_IgA_Titer	0.32	Negative
1268	NDARWB340BBP	Negative: Male	Nucleoprotein_IgA_Titer	0.65	Negative
1269	NDARER546DA2	Positive: Male	Nucleoprotein_IgA_Titer	3.99	Positive
1270	NDARXG133CLP	Negative: Male	Nucleoprotein_IgA_Titer	0.28	Negative
1271	NDARHD247JJG	Negative: Male	Nucleoprotein_IgA_Titer	0.77	Negative
1272	NDARRU916BE5	Negative: Female	Nucleoprotein_IgA_Titer	0.64	Negative
1273	NDARLH116HUT	Negative: Male	Nucleoprotein_IgA_Titer	0.52	Negative
1274	NDARBN253FFP	Negative: Female	Nucleoprotein_IgA_Titer	0.66	Negative
1275	NDARFW137WUR	Negative: Female	Nucleoprotein_IgA_Titer	0.87	Negative
1276	NDARNZ956ZJ2	Negative: Female	Nucleoprotein_IgA_Titer	0.275625	Negative
1277	NDARYT052LBY	Negative: Male	Nucleoprotein_IgA_Titer	0.27	Negative
1278	NDARHR105MR7	Negative: Female	Nucleoprotein_IgA_Titer	0.72	Negative
1279	NDARVL144KTM	Negative: Female	Nucleoprotein_IgA_Titer	0.33	Negative
1280	NDARKG797FMV	Negative: Male	Nucleoprotein_IgA_Titer	0.24	Negative
1281	NDARUA362VCT	Negative: Male	Nucleoprotein_IgA_Titer	0.564	Negative
1282	NDARNN939JTU	Negative: Female	Nucleoprotein_IgA_Titer	0.62	Negative
1283	NDARDP904ENJ	Negative: Female	Nucleoprotein_IgA_Titer	0.43	Negative
1284	NDARFG894AM6	Negative: Male	Nucleoprotein_IgA_Titer	0.49	Negative

## Sheet: Supplementary Figure 3
GUID	Gender	test	value	Group_All
NDARTA541CHL	Female	RBD_IgA_Titer	0.75	Moderate-Severe
NDARYX584WEW	Female	RBD_IgA_Titer	0.59	Mild-Moderate
NDARWW199NBC	Female	RBD_IgA_Titer	0.210173	Mild-Moderate
NDARKM551WHK	Male	RBD_IgA_Titer	0.53	Asymptomatic
NDARVU798PBP	Female	RBD_IgA_Titer	0.352667	Asymptomatic
NDAREP147TM8	Female	RBD_IgA_Titer	0.62	Mild-Moderate
NDARLU252KTF	Male	RBD_IgA_Titer	2.11	Moderate-Severe
NDARUP696VA0	Female	RBD_IgA_Titer	0.58	Mild-Moderate
NDARPN227BWB	Male	RBD_IgA_Titer	1.15225	Moderate-Severe
NDARFV956TLY	Female	RBD_IgA_Titer	0.225385	Mild-Moderate
NDARCF206DCP	Female	RBD_IgA_Titer	0.42	Asymptomatic
NDARJF351PF2	Female	RBD_IgA_Titer	1.42	Moderate-Severe
NDARKC991LAL	Male	RBD_IgA_Titer	0.32	Mild-Moderate
NDARTR019ZDA	Female	RBD_IgA_Titer	1.41	Moderate-Severe
NDARDB944MX3	Female	RBD_IgA_Titer	0.49	Mild-Moderate
NDARZY244CVA	Female	RBD_IgA_Titer	0.8	Moderate-Severe
NDARXP106YKR	Female	RBD_IgA_Titer	0.68	Asymptomatic
NDARDC275JX2	Female	RBD_IgA_Titer	0.2576	Asymptomatic
NDARKM485XDH	Female	RBD_IgA_Titer	0.29094	Asymptomatic
NDARUE742DBT	Male	RBD_IgA_Titer	0.24	Mild-Moderate
NDARCW438WTM	Female	RBD_IgA_Titer	0.26	Moderate-Severe
NDARER546DA2	Male	RBD_IgA_Titer	0.647932	Mild-Moderate
NDARHD247JJG	Male	RBD_IgA_Titer	0.57	Moderate-Severe
NDARNZ956ZJ2	Female	RBD_IgA_Titer	0.3505	Asymptomatic
NDARVL144KTM	Female	RBD_IgA_Titer	0.58	Moderate-Severe
NDARUA362VCT	Male	RBD_IgA_Titer	0.438	Mild-Moderate
NDARDP904ENJ	Female	RBD_IgA_Titer	0.57	Mild-Moderate
NDARFG894AM6	Male	RBD_IgA_Titer	0.28	Moderate-Severe
NDARTA541CHL	Female	Nucleoprotein_IgG_Titer	1.08	Moderate-Severe
NDARYX584WEW	Female	Nucleoprotein_IgG_Titer	1.47	Mild-Moderate
NDARWW199NBC	Female	Nucleoprotein_IgG_Titer	0.39514	Mild-Moderate
NDARKM551WHK	Male	Nucleoprotein_IgG_Titer	0.73	Asymptomatic
NDARVU798PBP	Female	Nucleoprotein_IgG_Titer	0.220178	Asymptomatic
NDAREP147TM8	Female	Nucleoprotein_IgG_Titer	0.26	Mild-Moderate
NDARLU252KTF	Male	Nucleoprotein_IgG_Titer	0.69	Moderate-Severe
NDARUP696VA0	Female	Nucleoprotein_IgG_Titer	1.69	Mild-Moderate
NDARPN227BWB	Male	Nucleoprotein_IgG_Titer	0.9	Moderate-Severe
NDARFV956TLY	Female	Nucleoprotein_IgG_Titer	0.321304	Mild-Moderate
NDARCF206DCP	Female	Nucleoprotein_IgG_Titer	0.75	Asymptomatic
NDARJF351PF2	Female	Nucleoprotein_IgG_Titer	2.21	Moderate-Severe
NDARKC991LAL	Male	Nucleoprotein_IgG_Titer	2.05	Mild-Moderate
NDARTR019ZDA	Female	Nucleoprotein_IgG_Titer	1.08	Moderate-Severe
NDARDB944MX3	Female	Nucleoprotein_IgG_Titer	2.27	Mild-Moderate
NDARZY244CVA	Female	Nucleoprotein_IgG_Titer	1.41	Moderate-Severe
NDARXP106YKR	Female	Nucleoprotein_IgG_Titer	0.82	Asymptomatic
NDARDC275JX2	Female	Nucleoprotein_IgG_Titer	0.362143	Asymptomatic
NDARKM485XDH	Female	Nucleoprotein_IgG_Titer	0.533172	Asymptomatic
NDARUE742DBT	Male	Nucleoprotein_IgG_Titer	0.65	Mild-Moderate
NDARCW438WTM	Female	Nucleoprotein_IgG_Titer	0.23	Moderate-Severe
NDARER546DA2	Male	Nucleoprotein_IgG_Titer	0.300961	Mild-Moderate
NDARHD247JJG	Male	Nucleoprotein_IgG_Titer	0.83	Moderate-Severe
NDARNZ956ZJ2	Female	Nucleoprotein_IgG_Titer	0.350233	Asymptomatic
NDARVL144KTM	Female	Nucleoprotein_IgG_Titer	0.69	Moderate-Severe
NDARUA362VCT	Male	Nucleoprotein_IgG_Titer	0.711733	Mild-Moderate
NDARDP904ENJ	Female	Nucleoprotein_IgG_Titer	1.62	Mild-Moderate
NDARFG894AM6	Male	Nucleoprotein_IgG_Titer	1.94	Moderate-Severe
NDARTA541CHL	Female	S2_Spike_IgA_Titer	0.78	Moderate-Severe
NDARYX584WEW	Female	S2_Spike_IgA_Titer	0.62	Mild-Moderate
NDARWW199NBC	Female	S2_Spike_IgA_Titer	0.238634	Mild-Moderate
NDARKM551WHK	Male	S2_Spike_IgA_Titer	0.82	Asymptomatic
NDARVU798PBP	Female	S2_Spike_IgA_Titer	0.382667	Asymptomatic
NDAREP147TM8	Female	S2_Spike_IgA_Titer	0.29	Mild-Moderate
NDARLU252KTF	Male	S2_Spike_IgA_Titer	0.74	Moderate-Severe
NDARUP696VA0	Female	S2_Spike_IgA_Titer	1.57	Mild-Moderate
NDARPN227BWB	Male	S2_Spike_IgA_Titer	1.28267	Moderate-Severe
NDARFV956TLY	Female	S2_Spike_IgA_Titer	0.309435	Mild-Moderate
NDARCF206DCP	Female	S2_Spike_IgA_Titer	0.75	Asymptomatic
NDARJF351PF2	Female	S2_Spike_IgA_Titer	1.29	Moderate-Severe
NDARKC991LAL	Male	S2_Spike_IgA_Titer	0.32	Mild-Moderate
NDARTR019ZDA	Female	S2_Spike_IgA_Titer	0.56	Moderate-Severe
NDARDB944MX3	Female	S2_Spike_IgA_Titer	0.8	Mild-Moderate
NDARZY244CVA	Female	S2_Spike_IgA_Titer	0.51	Moderate-Severe
NDARXP106YKR	Female	S2_Spike_IgA_Titer	0.67	Asymptomatic
NDARDC275JX2	Female	S2_Spike_IgA_Titer	0.202667	Asymptomatic
NDARKM485XDH	Female	S2_Spike_IgA_Titer	0.389577	Asymptomatic
NDARUE742DBT	Male	S2_Spike_IgA_Titer	0.71	Mild-Moderate
NDARCW438WTM	Female	S2_Spike_IgA_Titer	0.75	Moderate-Severe
NDARER546DA2	Male	S2_Spike_IgA_Titer	1.66851	Mild-Moderate
NDARHD247JJG	Male	S2_Spike_IgA_Titer	0.83	Moderate-Severe
NDARNZ956ZJ2	Female	S2_Spike_IgA_Titer	0.3015	Asymptomatic
NDARVL144KTM	Female	S2_Spike_IgA_Titer	0.46	Moderate-Severe
NDARUA362VCT	Male	S2_Spike_IgA_Titer	1.82933	Mild-Moderate
NDARDP904ENJ	Female	S2_Spike_IgA_Titer	0.52	Mild-Moderate
NDARFG894AM6	Male	S2_Spike_IgA_Titer	0.79	Moderate-Severe

## Sheet: Supplementary Figure 4A - NEG
	S1 SP IgG	S1 SP IgM	S1 SP IgA	S2 SP IgG	S2 SP IgM	S2 SP IgA	RBD IgG	RBD IgM	RBD IgA	NP IgG	NP IgM	NP IgA
1	0.38	0.67	0.55	0.24	0.35	0.56	0.5	0.72	0.45	0.65	0.86	0.42
2	0.31	0.73	0.72	0.74	0.75	0.6	0.44	0.86	0.72	0.26	0.41	0.74
3	0.24	0.65	0.69	0.82	0.39	0.52	0.61	0.58	0.41	0.31	0.49	0.71
4	0.44	0.33	0.87	0.63	0.36	0.32	0.73	0.76	0.23	0.75	0.24	0.37
5	0.28	0.47	0.8	0.31	0.85	0.83	0.84	0.41	0.64	0.84	0.71	0.53
6	0.79	0.87	0.26	0.52	0.29	0.76	0.52	0.7	0.44	0.38	0.27	0.78
7	0.44	0.75	0.67	0.52	0.22	0.27	0.83	0.24	0.84	0.72	0.33	0.7
8	0.3	0.46	0.76	0.3	0.37	0.82	0.32	0.35	0.4	0.37	0.86	0.82
9	0.67	0.82	0.85	0.55	0.41	0.74	0.78	0.67	0.31	0.8	0.42	0.28
11	0.75	0.32	0.41	0.52	0.55	0.66	0.3	0.5	0.28	0.48	0.41	0.48
12	0.49	0.43	0.23	0.59	0.22	0.36	0.38	0.27	0.64	0.36	0.31	0.29
13	0.6	0.74	0.27	0.66	0.86	0.69	0.46	0.72	0.58	0.44	0.66	0.8
14	0.5	0.73	0.3	0.6	0.36	0.65	0.36	0.28	0.47	0.76	0.79	0.29
15	0.25	0.32	0.7	0.36	0.52	0.56	0.22	0.86	0.51	0.41	0.33	0.35
16	0.63	0.28	0.32	0.37	0.63	0.72	0.28	0.58	0.71	0.5	0.62	0.79
17	0.84	0.55	0.72	0.52	0.26	0.62	0.84	0.56	0.62	0.71	0.83	0.47
18	0.6	0.62	0.7	0.29	0.24	0.58	0.56	0.86	0.46	0.23	0.58	0.71
19	0.24	0.42	0.77	0.86	0.84	0.68	0.52	0.59	0.56	0.64	0.29	0.56
20	0.74	0.67	0.81	0.73	0.59	0.36	0.7	0.87	0.37	0.65	0.83	0.66
21	0.6	0.78	0.7	0.38	0.23	0.31	0.61	0.64	0.28	0.53	0.25	0.3
22	0.31	0.75	0.49	0.36	0.53	0.32	0.34	0.33	0.73	0.86	0.63	0.24
23	0.62	0.31	0.54	0.55	0.27	0.83	0.69	0.45	0.55	0.73	0.48	0.65
24	0.56	0.48	0.36	0.84	0.76	0.36	0.62	0.68	0.81	0.28	0.59	0.4
25	0.83	0.39	0.69	0.55	0.28	0.3	0.26	0.64	0.36	0.41	0.45	0.86
26	0.29	0.49	0.59	0.81	0.73	0.37	0.68	0.78	0.42	0.64	0.5	0.36
27	0.32	0.49	0.53	0.59	0.55	0.72	0.22	0.84	0.45	0.66	0.57	0.59
28	0.52	0.26	0.66	0.53	0.63	0.49	0.31	0.67	0.68	0.41	0.74	0.61
29	0.58	0.6	0.8	0.66	0.44	0.59	0.6	0.72	0.24	0.65	0.42	0.83
30	0.71	0.6	0.52	0.52	0.43	0.71	0.24	0.45	0.64	0.38	0.83	0.62
31	0.74	0.67	0.56	0.84	0.8	0.79	0.65	0.43	0.72	0.65	0.7	0.52
32	0.63	0.35	0.24	0.86	0.3	0.54	0.42	0.68	0.31	0.84	0.68	0.8
33	0.27	0.86	0.65	0.24	0.85	0.81	0.87	0.74	0.84	0.33	0.8	0.79
34	0.71	0.62	0.61	0.34	0.81	0.67	0.63	0.81	0.26	0.52	0.61	0.63
35	0.72	0.25	0.34	0.24	0.32	0.37	0.86	0.36	0.54	0.48	0.63	0.26
36	0.22	0.35	0.4	0.61	0.42	0.36	0.33	0.39	0.34	0.26	0.44	0.44
37	0.51	0.83	0.52	0.73	0.58	0.66	0.55	0.32	0.51	0.81	0.67	0.76
38	0.74	0.46	0.7	0.46	0.26	0.27	0.54	0.86	0.82	0.54	0.58	0.37
39	0.74	0.86	0.26	0.87	0.29	0.83	0.84	0.49	0.48	0.65	0.46	0.38
40	0.4	0.7	0.74	0.79	0.25	0.81	0.62	0.26	0.52	0.44	0.42	0.71
41	0.34	0.59	0.27	0.52	0.86	0.37	0.26	0.38	0.59	0.25	0.26	0.66
42	0.33	0.74	0.57	0.66	0.32	0.28	0.36	0.85	0.34	0.5	0.37	0.25
43	0.79	0.54	0.27	0.48	0.35	0.71	0.4	0.37	0.67	0.53	0.82	0.72
44	0.5	0.61	0.66	0.41	0.43	0.28	0.58	0.49	0.59	0.59	0.53	0.41
46	0.26	0.46	0.66	0.3	0.41	0.4	0.75	0.83	0.5	0.73	0.84	0.78
48	0.77	0.8	0.53	0.59	0.69	0.4	0.64	0.6	0.36	0.53	0.67	0.76
49	0.78	0.55	0.34	0.76	0.63	0.51	0.86	0.73	0.82	0.7	0.79	0.55
50	0.48	0.38	0.44	0.56	0.78	0.28	0.72	0.38	0.4	0.86	0.69	0.44
51	0.42	0.71	0.42	0.54	0.67	0.76	0.34	0.33	0.65	0.59	0.73	0.58
52	0.68	0.69	0.37	0.73	0.55	0.48	0.58	0.29	0.43	0.56	0.29	0.34
53	0.48	0.54	0.82	0.82	0.71	0.85	0.42	0.27	0.49	0.76	0.79	0.59
54	0.86	0.73	0.44	0.77	0.65	0.28	0.64	0.78	0.24	0.25	0.29	0.38
55	0.41	0.5	0.52	0.63	0.47	0.79	0.53	0.57	0.54	0.86	0.77	0.26
56	0.41	0.63	0.81	0.79	0.61	0.75	0.57	0.75	0.72	0.71	0.42	0.87
57	0.55	0.86	0.44	0.27	0.64	0.67	0.82	0.62	0.86	0.28	0.43	0.72
58	0.87	0.79	0.77	0.5	0.23	0.38	0.45	0.42	0.78	0.4	0.76	0.66
59	0.62	0.28	0.39	0.44	0.27	0.71	0.82	0.63	0.76	0.71	0.67	0.41
60	0.74	0.31	0.29	0.82	0.43	0.57	0.48	0.41	0.25	0.3	0.61	0.8
61	0.84	0.53	0.25	0.6	0.35	0.63	0.67	0.61	0.45	0.56	0.7	0.78
63	0.27	0.84	0.44	0.85	0.25	0.44	0.4	0.53	0.84	0.74	0.45	0.77
64	0.49	0.56	0.29	0.33	0.31	0.3	0.83	0.7	0.32	0.79	0.35	0.71
66	0.4	0.28	0.22	0.55	0.29	0.57	0.33	0.69	0.48	0.25	0.22	0.77
67	0.28	0.85	0.71	0.59	0.22	0.56	0.34	0.5	0.61	0.37	0.8	0.65
68	0.35	0.44	0.59	0.67	0.75	0.68	0.35	0.59	0.23	0.34	0.32	0.28
69	0.66	0.82	0.7	0.6	0.56	0.69	0.67	0.39	0.27	0.31	0.29	0.64
70	0.53	0.86	0.39	0.23	0.8	0.39	0.61	0.83	0.76	0.81	0.24	0.52
71	0.24	0.53	0.86	0.3	0.74	0.59	0.65	0.44	0.36	0.67	0.42	0.66
72	0.36	0.44	0.76	0.65	0.63	0.43	0.74	0.75	0.22	0.35	0.73	0.87
73	0.52	0.3	0.27	0.36	0.36	0.32	0.79	0.34	0.84	0.51	0.64	0.27
74	0.74	0.74	0.27	0.39	0.83	0.28	0.52	0.75	0.66	0.41	0.53	0.72
75	0.4	0.24	0.87	0.43	0.51	0.45	0.33	0.33	0.59	0.49	0.75	0.24
76	0.87	0.78	0.65	0.71	0.39	0.78	0.41	0.54	0.54	0.47	0.74	0.62

## Sheet: Supplementary Figure 4A - POS
	S1 SP IgG	S1 SP IgM	S1 SP IgA	S2 SP IgG	S2 SP IgM	S2 SP IgA	RBD IgG	RBD IgM	RBD IgA	NP IgG	NP IgM	NP IgA
1	1.29	0.76	0.42	1.72	0.75	0.78	1.84	0.8	0.75	1.08	0.65	0.78
2	1.34	0.65	0.45	0.87	0.61	0.62	2.14	0.46	0.59	1.47	0.77	0.37
3	0.64446	1.35133	0.246981	0.349804	1.20281	0.238634	0.233093	0.697391	0.210173	0.39514	1.04042	0.154209
4	0.51	1.06	0.33	0.63	1.47	0.82	0.42	1.29	0.53	0.73	1.3	0.63
5	0.585378	1.414	0.344667	0.179692	0.786528	0.382667	0.306545	1.3305	0.352667	0.220178	1.26434	0.4915
6	0.23	0.22	0.27	0.42	1.99	0.29	0.67	0.62	0.62	0.26	1.49	0.32
7	0.42	1.29	0.34	0.37	1.13	0.74	0.74	0.74	2.11	0.69	0.55	0.79
8	2.22	1.9	0.26	1.35	1.08	1.57	1.25	1.2	0.58	1.69	0.52	0.82
9	1.8	1.65	0.45	2.04	0.62	0.46	2.26	1.25	0.7	1.62	0.52	0.28
10	1.6196	0.472	1.0465	2.07042	0.56092	1.28267	0.5868	0.37972	1.15225	0.9	0.377889	1.24087
11	0.695583	1.82832	0.188995	0.219852	1.46176	0.309435	0.214465	1.1108	0.225385	0.321304	1.56138	0.150961
12	0.41	1.59	0.7	0.85	1.29	0.75	0.53	0.8	0.42	0.75	2.07	0.42
13	1.17	1.4	1.82	1.09	1.6	1.29	1.7	1.68	1.42	2.21	0.48	0.66
14	1.09	0.85	0.63	1.15	0.72	0.32	1.5	0.74	0.32	2.05	0.57	0.37
15	2.24	1.3	0.38	0.56	1.57	0.56	1.75	1.87	1.41	1.08	0.78	0.47
16	1.79	0.27	1.94	1.33	1.27	1.67	1.75	0.82	1.55	1.74	0.78	0.38
17	0.49	0.36	0.46	1.36	0.75	0.8	0.37	0.37	0.49	2.27	0.74	0.66
18	1.95	1.87	0.41	1.43	0.77	0.51	1.77	2.08	0.8	1.41	0.26	1.98
19	0.82	0.41	0.68	2.04	0.29	0.67	0.68	0.87	0.68	0.82	0.76	0.85
20	0.527822	0.611467	0.261667	0.59281	0.474304	0.202667	0.253385	0.490889	0.2576	0.362143	1.18014	0.310286
21	0.56796	1.36757	0.236048	0.113746	0.961086	0.21493	0.318778	0.74447	0.307578	0.413476	1.55776	0.228214
22	0.64	0.888946	0.145088	0.441606	1.40169	0.389577	0.529017	0.59352	0.29094	0.533172	0.843511	0.190201
23	1.29	0.28	0.8	1.94	0.84	0.71	1.34	0.57	0.24	0.65	0.35	0.44
24	0.3	0.42	0.3	1.05	0.61	0.75	0.22	0.51	0.26	0.23	0.62	0.32
25	0.355368	0.23742	0.460581	0.137434	0.478918	1.66851	0.127811	0.159029	0.647932	0.300961	0.191754	3.99
26	0.33	0.69	0.62	0.68	0.22	0.83	1.17	0.73	0.57	0.83	1.79	0.77
27	0.9915	0.632333	0.377	0.249	0.29756	0.3015	1.92	0.36724	0.3505	0.350233	0.566556	0.275625
28	0.37	0.73	0.59	0.71	0.52	0.46	0.56	0.56	0.58	0.69	1.65	0.33
29	0.633156	0.242667	0.512	1.35492	0.181528	1.82933	0.691879	0.211667	0.438	0.711733	0.297771	0.564
30	0.73	0.68	0.26	2.21	0.87	0.52	0.47	0.27	0.57	1.62	0.47	0.43
31	1.58	0.39	0.22	2.13	0.24	0.79	1.26	0.22	0.28	1.94	0.45	0.49

## Sheet: Supp. Fig. 4B - Mild-Moderate
	S1 SP IgG	S1 SP IgM	S1 SP IgA	S2 SP IgG	S2 SP IgM	S2 SP IgA	RBD IgG	RBD IgM	RBD IgA	NP IgG	NP IgM	NP IgA
1	1.34	0.65	0.45	0.87	0.61	0.62	2.14	0.46	0.59	1.47	0.77	0.37
2	0.64	1.35	0.25	0.35	1.2	0.24	0.23	0.7	0.21	0.4	1.04	0.15
3	0.23	0.22	0.27	0.42	1.99	0.29	0.67	0.62	0.62	0.26	1.49	0.32
4	2.22	1.9	0.26	1.35	1.08	1.57	1.25	1.2	0.58	1.69	0.52	0.82
5	0.7	1.83	0.19	0.22	1.46	0.31	0.21	1.11	0.23	0.32	1.56	0.15
6	1.09	0.85	0.63	1.15	0.72	0.32	1.5	0.74	0.32	2.05	0.57	0.37
7	0.49	0.36	0.46	1.36	0.75	0.8	0.37	0.37	0.49	2.27	0.74	0.66
8	1.29	0.28	0.8	1.94	0.84	0.71	1.34	0.57	0.24	0.65	0.35	0.44
9	0.36	0.24	0.46	0.14	0.48	1.67	0.13	0.16	0.65	0.3	0.19	3.99
10	0.63	0.24	0.51	1.35	0.18	1.83	0.69	0.21	0.44	0.71	0.3	0.56
11	0.73	0.68	0.26	2.21	0.87	0.52	0.47	0.27	0.57	1.62	0.47	0.43

[truncated: 3 more sheets: Supp. Fig. 4B - Moderate-Severe, Supp. Fig. 4B - PosAsymptomatic, Supplementary Figure 5]
